# Supplementary material for: 1-Eth­oxy-2-meth­oxy-4-[2-(4-nitro­phen­yl)ethen­yl]benzene
Source: Acta Crystallogr Sect E Struct Rep Online. 2012 Aug 25;68(Pt 9):o2774. doi: 10.1107/S1600536812034320 (PMC3435807; doi:10.1107/S1600536812034320)
Supplement: Supplementary file 1 [file e-68-o2774-sup1.cif]

##############################################################################
#                                                                            #
# This CIF contains the data in a paper accepted for publication in          #
# Acta Crystallographica Section E. It conforms to the requirements of       #
# Notes for Authors for Acta Crystallographica Section E, and has been       #
# peer reviewed under the auspices of the IUCr Commission on Journals.       #
#                                                                            #
# Full details of the Crystallographic Information File format               #
# are given in the paper "The Crystallographic Information File (CIF):       #
# a New Standard Archive File for Crystallography" by S. R. Hall, F. H.      #
# Allen and I. D. Brown [Acta Cryst. (1991), A47, 655-685].                  #
#                                                                            #
# The current version of the core CIF dictionary is obtainable from          #
# ftp://ftp.iucr.org/pub/cif_core.dic.                                       #
#                                                                            #
# Software is freely available for graphical display of the structure(s)     #
# in this CIF. For information consult the CIF software page                 #
# http://www.iucr.org/resources/cif/software.                                #
#                                                                            #
# This file may be used for bona fide research purposes within the           #
# scientific community so long as proper attribution is given to the journal # 
# article from which it was obtained.                                        #
#                                                                            #
##############################################################################
data_global
_audit_creation_method     SHELXL-97
_journal_date_recd_electronic     2012-07-25
_journal_date_accepted     2012-08-01
_journal_name_full     'Acta Crystallographica, Section E'
_journal_year     2012
_journal_volume     68
_journal_issue      9
_journal_page_first     o2774
_journal_page_last     o2774
_journal_paper_category     QO
_journal_paper_doi     10.1107/S1600536812034320
_journal_coeditor_code     BT5986
_publ_contact_author_name     'S.Kalainathan'
_publ_contact_author_address
;
    Crystal Research Centre,
    School of Advanced Sciences,
    VIT University,
    Vellore 632 014.
    Tamil Nadu,
    India
;
_publ_contact_author_email     'Kalainathan@yahoo.com'
_publ_contact_author_fax     '044 091 2499 3057'
_publ_contact_author_phone     '044 091 24484170'
_publ_section_title
;
1-Ethoxy-2-methoxy-4-[2-(4-nitrophenyl)ethenyl]benzene
;
loop_
    _publ_author_name
    _publ_author_address
    'Paul M. Dinakaran'
;
    Crystal Research Centre,
    School of Advanced Sciences,
    VIT University,
    Vellore 632 014
    Tamil Nadu,
    India
;
    'S. Kalainathan'
;
    Crystal Research Centre,
    School of Advanced Sciences,
    VIT University,
    Vellore 632 014
    Tamil Nadu,
    India
;
    'T. Srinivasan'
;
    Centre of Advanced Study in Crystallography and Biophysics
    University of Madras
    Guindy Campus
    Chennai 600 025
    India
;
    'D. Velmurugan'
;
    Centre of Advanced Study in Crystallography and Biophysics
    University of Madras
    Guindy Campus
    Chennai 600 025
    India
;
data_I
_audit_creation_method     SHELXL-97
_chemical_name_systematic
;
1-Ethoxy-2-methoxy-4-[2-(4-nitrophenyl)ethenyl]benzene
;
_chemical_name_common     ?
_chemical_formula_moiety     'C17 H17 N O4'
_chemical_formula_sum     'C17 H17 N O4'
_chemical_formula_iupac     'C17 H17 N O4'
_chemical_formula_weight     299.32
_chemical_melting_point     ?
_symmetry_cell_setting     monoclinic
_symmetry_space_group_name_H-M     'P 21/n'
_symmetry_space_group_name_Hall     '-P 2yn'
loop_
    _symmetry_equiv_pos_as_xyz
    'x, y, z'
    '-x+1/2, y+1/2, -z+1/2'
    '-x, -y, -z'
    'x-1/2, -y-1/2, z-1/2'
_cell_length_a     8.5209(4)
_cell_length_b     7.5959(4)
_cell_length_c     23.7877(13)
_cell_angle_alpha     90.00
_cell_angle_beta     99.611(3)
_cell_angle_gamma     90.00
_cell_volume     1518.02(14)
_cell_formula_units_Z     4
_cell_measurement_reflns_used     3789
_cell_measurement_theta_min     1.74
_cell_measurement_theta_max     28.49
_cell_measurement_temperature     293(2)
_exptl_crystal_description     Block
_exptl_crystal_colour     Colourless
_exptl_crystal_size_max     0.20
_exptl_crystal_size_mid     0.20
_exptl_crystal_size_min     0.20
_exptl_crystal_density_diffrn     1.310
_exptl_crystal_density_meas     ?
_exptl_crystal_density_method     'not measured'
_exptl_crystal_F_000     632
_exptl_absorpt_coefficient_mu     0.094
_exptl_absorpt_correction_type     none
_exptl_absorpt_process_details     ?
_exptl_absorpt_correction_T_min     ?
_exptl_absorpt_correction_T_max     ?
_exptl_special_details     ?
_diffrn_ambient_temperature     293(2)
_diffrn_radiation_type     MoK\a
_diffrn_radiation_wavelength     0.71073
_diffrn_radiation_source     'fine-focus sealed tube'
_diffrn_radiation_monochromator     graphite
_diffrn_measurement_device_type     'Bruker SMART APEXII area-detector'
_diffrn_measurement_method     '\w and \f scans'
_diffrn_detector_area_resol_mean     ?
_diffrn_reflns_number     14265
_diffrn_reflns_av_R_equivalents     0.0306
_diffrn_reflns_av_sigmaI/netI     0.0255
_diffrn_reflns_theta_min     1.74
_diffrn_reflns_theta_max     28.49
_diffrn_reflns_theta_full     28.49
_diffrn_measured_fraction_theta_max     0.986
_diffrn_measured_fraction_theta_full     0.986
_diffrn_reflns_limit_h_min     -11
_diffrn_reflns_limit_h_max     11
_diffrn_reflns_limit_k_min     -9
_diffrn_reflns_limit_k_max     9
_diffrn_reflns_limit_l_min     -31
_diffrn_reflns_limit_l_max     30
_diffrn_standards_number     ?
_diffrn_standards_interval_count     ?
_diffrn_standards_interval_time     ?
_diffrn_standards_decay_%     ?
_refine_special_details
;
 Refinement of F^2^ against ALL reflections.  The weighted R-factor wR and
 goodness of fit S are based on F^2^, conventional R-factors R are based
 on F, with F set to zero for negative F^2^. The threshold expression of
 F^2^ > 2sigma(F^2^) is used only for calculating R-factors(gt) etc. and is
 not relevant to the choice of reflections for refinement.  R-factors based
 on F^2^ are statistically about twice as large as those based on F, and R-
 factors based on ALL data will be even larger.
;
_reflns_number_total     3789
_reflns_number_gt     2831
_reflns_threshold_expression     I>2\s(I)
_refine_ls_structure_factor_coef     Fsqd
_refine_ls_matrix_type     full
_refine_ls_R_factor_all     0.0610
_refine_ls_R_factor_gt     0.0448
_refine_ls_wR_factor_gt     0.1223
_refine_ls_wR_factor_ref     0.1380
_refine_ls_goodness_of_fit_ref     1.039
_refine_ls_restrained_S_all     1.039
_refine_ls_number_reflns     3789
_refine_ls_number_parameters     202
_refine_ls_number_restraints     0
_refine_ls_hydrogen_treatment     constr
_refine_ls_weighting_scheme     calc
_refine_ls_weighting_details
         'calc w=1/[\s^2^(Fo^2^)+(0.0628P)^2^+0.2742P] where P=(Fo^2^+2Fc^2^)/3'
_atom_sites_solution_hydrogens     geom
_atom_sites_solution_primary     direct
_atom_sites_solution_secondary     difmap
_refine_ls_shift/su_max     0.001
_refine_ls_shift/su_mean     0.000
_refine_diff_density_max     0.222
_refine_diff_density_min     -0.185
_refine_ls_extinction_method     'SHELXL97 (Sheldrick, 2008)'
_refine_ls_extinction_coef     0.121(6)
_refine_ls_extinction_expression
                                  'Fc^*^=kFc[1+0.001xFc^2^\l^3^/sin(2\q)]^-1/4^'
loop_
    _atom_type_symbol
    _atom_type_description
    _atom_type_scat_dispersion_real
    _atom_type_scat_dispersion_imag
    _atom_type_scat_source
    'C' 'C' 0.0033 0.0016
                         'International Tables Vol C Tables 4.2.6.8 and 6.1.1.4'
    'H' 'H' 0.0000 0.0000
                         'International Tables Vol C Tables 4.2.6.8 and 6.1.1.4'
    'N' 'N' 0.0061 0.0033
                         'International Tables Vol C Tables 4.2.6.8 and 6.1.1.4'
    'O' 'O' 0.0106 0.0060
                         'International Tables Vol C Tables 4.2.6.8 and 6.1.1.4'
_computing_data_collection     'APEX2 (Bruker, 2008)'
_computing_cell_refinement     'SAINT (Bruker, 2008)'
_computing_data_reduction     'SAINT (Bruker, 2008)'
_computing_structure_solution     'SHELXS97 (Sheldrick, 2008)'
_computing_structure_refinement     'SHELXL97 (Sheldrick, 2008)'
_computing_molecular_graphics     'ORTEP-3 (Farrugia, 1997)'
_computing_publication_material
                            'SHELXL97 (Sheldrick, 2008) and PLATON (Spek, 2009)'
loop_
    _atom_site_type_symbol
    _atom_site_label
    _atom_site_fract_x
    _atom_site_fract_y
    _atom_site_fract_z
    _atom_site_U_iso_or_equiv
    _atom_site_adp_type
    _atom_site_calc_flag
    _atom_site_refinement_flags
    _atom_site_occupancy
    _atom_site_symmetry_multiplicity
    _atom_site_disorder_assembly
    _atom_site_disorder_group
    O O4 1.09886(11) 0.13016(14) 0.06184(5) 0.0622(3) Uani d . 1 1 . .
    O O3 0.89997(12) 0.38803(13) 0.04273(5) 0.0619(3) Uani d . 1 1 . .
    C C9 0.70663(15) 0.13692(18) 0.14525(6) 0.0488(3) Uani d . 1 1 . .
    C C13 0.86351(14) 0.26322(17) 0.07949(5) 0.0468(3) Uani d . 1 1 . .
    C C4 0.42645(15) 0.09455(17) 0.25675(6) 0.0469(3) Uani d . 1 1 . .
    N N1 0.04474(16) 0.11093(17) 0.34984(6) 0.0644(4) Uani d . 1 1 . .
    C C1 0.17789(16) 0.10582(17) 0.31788(6) 0.0508(3) Uani d . 1 1 . .
    C C8 0.57030(15) 0.15205(19) 0.17555(6) 0.0512(3) Uani d . 1 1 . .
    H H8 0.4829 0.2161 0.1578 0.061 Uiso calc R 1 1 . .
    C C14 0.73211(14) 0.26748(18) 0.10663(5) 0.0478(3) Uani d . 1 1 . .
    H H14 0.6594 0.3592 0.0990 0.057 Uiso calc R 1 1 . .
    C C6 0.14936(16) 0.14921(19) 0.26099(6) 0.0545(3) Uani d . 1 1 . .
    H H6 0.0478 0.1812 0.2432 0.065 Uiso calc R 1 1 . .
    C C10 0.81278(17) -0.0027(2) 0.15429(7) 0.0584(4) Uani d . 1 1 . .
    H H10 0.7962 -0.0925 0.1792 0.070 Uiso calc R 1 1 . .
    C C5 0.27400(16) 0.14451(19) 0.23074(6) 0.0529(3) Uani d . 1 1 . .
    H H5 0.2561 0.1752 0.1924 0.063 Uiso calc R 1 1 . .
    C C12 0.97140(15) 0.12289(18) 0.08991(6) 0.0496(3) Uani d . 1 1 . .
    C C11 0.94367(16) -0.0096(2) 0.12641(7) 0.0583(4) Uani d . 1 1 . .
    H H11 1.0131 -0.1048 0.1325 0.070 Uiso calc R 1 1 . .
    C C7 0.56122(15) 0.08254(19) 0.22582(6) 0.0538(3) Uani d . 1 1 . .
    H H7 0.6494 0.0195 0.2434 0.065 Uiso calc R 1 1 . .
    O O1 -0.08925(15) 0.13496(19) 0.32390(7) 0.0886(4) Uani d . 1 1 . .
    C C3 0.44945(16) 0.0507(2) 0.31410(6) 0.0556(3) Uani d . 1 1 . .
    H H3 0.5502 0.0165 0.3321 0.067 Uiso calc R 1 1 . .
    C C16 1.20153(17) -0.0197(2) 0.06557(7) 0.0630(4) Uani d . 1 1 . .
    H H16A 1.1425 -0.1227 0.0499 0.076 Uiso calc R 1 1 . .
    H H16B 1.2462 -0.0435 0.1051 0.076 Uiso calc R 1 1 . .
    C C2 0.32634(17) 0.0564(2) 0.34522(6) 0.0579(4) Uani d . 1 1 . .
    H H2 0.3435 0.0274 0.3837 0.070 Uiso calc R 1 1 . .
    C C17 1.33198(18) 0.0214(3) 0.03219(8) 0.0733(5) Uani d . 1 1 . .
    H H17A 1.2867 0.0416 -0.0070 0.110 Uiso calc R 1 1 . .
    H H17B 1.4046 -0.0759 0.0347 0.110 Uiso calc R 1 1 . .
    H H17C 1.3880 0.1250 0.0476 0.110 Uiso calc R 1 1 . .
    C C15 0.7940(2) 0.5327(2) 0.03028(7) 0.0693(4) Uani d . 1 1 . .
    H H15A 0.6912 0.4905 0.0128 0.104 Uiso calc R 1 1 . .
    H H15B 0.8345 0.6119 0.0047 0.104 Uiso calc R 1 1 . .
    H H15C 0.7848 0.5935 0.0650 0.104 Uiso calc R 1 1 . .
    O O2 0.07343(17) 0.0848(2) 0.40088(6) 0.1057(6) Uani d . 1 1 . .
loop_
    _atom_site_aniso_label
    _atom_site_aniso_U_11
    _atom_site_aniso_U_22
    _atom_site_aniso_U_33
    _atom_site_aniso_U_12
    _atom_site_aniso_U_13
    _atom_site_aniso_U_23
    O4 0.0506(5) 0.0632(6) 0.0811(7) 0.0073(4) 0.0349(5) 0.0034(5)
    O3 0.0615(6) 0.0597(6) 0.0727(7) 0.0083(5) 0.0347(5) 0.0121(5)
    C9 0.0411(6) 0.0529(7) 0.0553(7) -0.0035(5) 0.0169(5) -0.0032(6)
    C13 0.0448(6) 0.0474(7) 0.0511(7) -0.0029(5) 0.0167(5) -0.0033(5)
    C4 0.0443(6) 0.0456(7) 0.0534(7) -0.0031(5) 0.0155(5) 0.0005(5)
    N1 0.0640(8) 0.0611(8) 0.0759(9) -0.0142(6) 0.0349(7) -0.0055(6)
    C1 0.0525(7) 0.0461(7) 0.0592(8) -0.0081(5) 0.0247(6) -0.0038(6)
    C8 0.0429(6) 0.0531(7) 0.0611(8) 0.0003(5) 0.0190(6) 0.0011(6)
    C14 0.0426(6) 0.0496(7) 0.0540(7) 0.0011(5) 0.0159(5) -0.0040(6)
    C6 0.0465(7) 0.0549(8) 0.0647(9) 0.0044(6) 0.0169(6) 0.0081(6)
    C10 0.0531(7) 0.0541(8) 0.0730(10) 0.0013(6) 0.0252(7) 0.0095(7)
    C5 0.0496(7) 0.0595(8) 0.0522(7) 0.0033(6) 0.0157(6) 0.0090(6)
    C12 0.0411(6) 0.0530(7) 0.0586(8) -0.0017(5) 0.0195(5) -0.0055(6)
    C11 0.0496(7) 0.0528(8) 0.0770(10) 0.0071(6) 0.0234(7) 0.0046(7)
    C7 0.0420(6) 0.0619(8) 0.0594(8) 0.0016(6) 0.0145(6) 0.0035(7)
    O1 0.0603(7) 0.1011(10) 0.1138(10) 0.0131(7) 0.0422(7) 0.0163(8)
    C3 0.0479(7) 0.0656(9) 0.0531(8) -0.0037(6) 0.0082(6) 0.0046(7)
    C16 0.0515(7) 0.0690(10) 0.0734(10) 0.0109(7) 0.0250(7) -0.0059(8)
    C2 0.0604(8) 0.0668(9) 0.0485(7) -0.0102(7) 0.0143(6) 0.0016(6)
    C17 0.0513(8) 0.0977(13) 0.0768(11) 0.0075(8) 0.0276(7) -0.0102(9)
    C15 0.0742(10) 0.0692(10) 0.0708(10) 0.0166(8) 0.0301(8) 0.0191(8)
    O2 0.0873(9) 0.1721(16) 0.0668(8) -0.0343(10) 0.0395(7) -0.0100(9)
_geom_special_details
;
 All esds (except the esd in the dihedral angle between two l.s. planes)
 are estimated using the full covariance matrix.  The cell esds are taken
 into account individually in the estimation of esds in distances, angles
 and torsion angles; correlations between esds in cell parameters are only
 used when they are defined by crystal symmetry.  An approximate (isotropic)
 treatment of cell esds is used for estimating esds involving l.s. planes.
;
loop_
    _geom_bond_atom_site_label_1
    _geom_bond_atom_site_label_2
    _geom_bond_site_symmetry_2
    _geom_bond_distance
    _geom_bond_publ_flag
    O4 C12 . 1.3678(14) ?
    O4 C16 . 1.4296(17) ?
    O3 C13 . 1.3605(16) ?
    O3 C15 . 1.4218(18) ?
    C9 C10 . 1.3871(19) ?
    C9 C14 . 1.3933(19) ?
    C9 C8 . 1.4702(17) ?
    C13 C14 . 1.3831(16) ?
    C13 C12 . 1.4024(18) ?
    C4 C3 . 1.386(2) ?
    C4 C5 . 1.3950(18) ?
    C4 C7 . 1.4664(18) ?
    N1 O2 . 1.2141(19) ?
    N1 O1 . 1.2175(19) ?
    N1 C1 . 1.4678(17) ?
    C1 C2 . 1.375(2) ?
    C1 C6 . 1.375(2) ?
    C8 C7 . 1.321(2) ?
    C8 H8 . 0.9300 ?
    C14 H14 . 0.9300 ?
    C6 C5 . 1.3791(18) ?
    C6 H6 . 0.9300 ?
    C10 C11 . 1.3905(18) ?
    C10 H10 . 0.9300 ?
    C5 H5 . 0.9300 ?
    C12 C11 . 1.375(2) ?
    C11 H11 . 0.9300 ?
    C7 H7 . 0.9300 ?
    C3 C2 . 1.3818(19) ?
    C3 H3 . 0.9300 ?
    C16 C17 . 1.503(2) ?
    C16 H16A . 0.9700 ?
    C16 H16B . 0.9700 ?
    C2 H2 . 0.9300 ?
    C17 H17A . 0.9600 ?
    C17 H17B . 0.9600 ?
    C17 H17C . 0.9600 ?
    C15 H15A . 0.9600 ?
    C15 H15B . 0.9600 ?
    C15 H15C . 0.9600 ?
loop_
    _geom_angle_atom_site_label_1
    _geom_angle_atom_site_label_2
    _geom_angle_atom_site_label_3
    _geom_angle_site_symmetry_1
    _geom_angle_site_symmetry_3
    _geom_angle
    _geom_angle_publ_flag
    C12 O4 C16 . . 117.72(11) ?
    C13 O3 C15 . . 117.87(10) ?
    C10 C9 C14 . . 118.49(12) ?
    C10 C9 C8 . . 122.14(12) ?
    C14 C9 C8 . . 119.37(12) ?
    O3 C13 C14 . . 124.98(12) ?
    O3 C13 C12 . . 115.47(11) ?
    C14 C13 C12 . . 119.54(12) ?
    C3 C4 C5 . . 118.04(12) ?
    C3 C4 C7 . . 119.01(12) ?
    C5 C4 C7 . . 122.94(12) ?
    O2 N1 O1 . . 123.13(14) ?
    O2 N1 C1 . . 118.00(14) ?
    O1 N1 C1 . . 118.82(14) ?
    C2 C1 C6 . . 121.92(12) ?
    C2 C1 N1 . . 119.48(13) ?
    C6 C1 N1 . . 118.59(13) ?
    C7 C8 C9 . . 125.65(13) ?
    C7 C8 H8 . . 117.2 ?
    C9 C8 H8 . . 117.2 ?
    C13 C14 C9 . . 121.24(12) ?
    C13 C14 H14 . . 119.4 ?
    C9 C14 H14 . . 119.4 ?
    C1 C6 C5 . . 118.84(13) ?
    C1 C6 H6 . . 120.6 ?
    C5 C6 H6 . . 120.6 ?
    C9 C10 C11 . . 120.61(13) ?
    C9 C10 H10 . . 119.7 ?
    C11 C10 H10 . . 119.7 ?
    C6 C5 C4 . . 121.13(13) ?
    C6 C5 H5 . . 119.4 ?
    C4 C5 H5 . . 119.4 ?
    O4 C12 C11 . . 124.88(12) ?
    O4 C12 C13 . . 115.69(12) ?
    C11 C12 C13 . . 119.43(11) ?
    C12 C11 C10 . . 120.62(13) ?
    C12 C11 H11 . . 119.7 ?
    C10 C11 H11 . . 119.7 ?
    C8 C7 C4 . . 126.75(13) ?
    C8 C7 H7 . . 116.6 ?
    C4 C7 H7 . . 116.6 ?
    C2 C3 C4 . . 121.63(13) ?
    C2 C3 H3 . . 119.2 ?
    C4 C3 H3 . . 119.2 ?
    O4 C16 C17 . . 107.48(14) ?
    O4 C16 H16A . . 110.2 ?
    C17 C16 H16A . . 110.2 ?
    O4 C16 H16B . . 110.2 ?
    C17 C16 H16B . . 110.2 ?
    H16A C16 H16B . . 108.5 ?
    C1 C2 C3 . . 118.44(13) ?
    C1 C2 H2 . . 120.8 ?
    C3 C2 H2 . . 120.8 ?
    C16 C17 H17A . . 109.5 ?
    C16 C17 H17B . . 109.5 ?
    H17A C17 H17B . . 109.5 ?
    C16 C17 H17C . . 109.5 ?
    H17A C17 H17C . . 109.5 ?
    H17B C17 H17C . . 109.5 ?
    O3 C15 H15A . . 109.5 ?
    O3 C15 H15B . . 109.5 ?
    H15A C15 H15B . . 109.5 ?
    O3 C15 H15C . . 109.5 ?
    H15A C15 H15C . . 109.5 ?
    H15B C15 H15C . . 109.5 ?
loop_
    _geom_torsion_atom_site_label_1
    _geom_torsion_atom_site_label_2
    _geom_torsion_atom_site_label_3
    _geom_torsion_atom_site_label_4
    _geom_torsion_site_symmetry_1
    _geom_torsion_site_symmetry_2
    _geom_torsion_site_symmetry_3
    _geom_torsion_site_symmetry_4
    _geom_torsion
    _geom_torsion_publ_flag
    C15 O3 C13 C14 . . . . -1.2(2) ?
    C15 O3 C13 C12 . . . . 179.55(13) ?
    O2 N1 C1 C2 . . . . 5.9(2) ?
    O1 N1 C1 C2 . . . . -171.61(15) ?
    O2 N1 C1 C6 . . . . -174.80(15) ?
    O1 N1 C1 C6 . . . . 7.7(2) ?
    C10 C9 C8 C7 . . . . 25.6(2) ?
    C14 C9 C8 C7 . . . . -153.64(15) ?
    O3 C13 C14 C9 . . . . -177.74(13) ?
    C12 C13 C14 C9 . . . . 1.5(2) ?
    C10 C9 C14 C13 . . . . -2.7(2) ?
    C8 C9 C14 C13 . . . . 176.55(12) ?
    C2 C1 C6 C5 . . . . -0.7(2) ?
    N1 C1 C6 C5 . . . . -179.95(13) ?
    C14 C9 C10 C11 . . . . 1.5(2) ?
    C8 C9 C10 C11 . . . . -177.69(14) ?
    C1 C6 C5 C4 . . . . 0.9(2) ?
    C3 C4 C5 C6 . . . . -0.4(2) ?
    C7 C4 C5 C6 . . . . 178.09(13) ?
    C16 O4 C12 C11 . . . . 7.3(2) ?
    C16 O4 C12 C13 . . . . -172.56(13) ?
    O3 C13 C12 O4 . . . . 0.07(18) ?
    C14 C13 C12 O4 . . . . -179.27(12) ?
    O3 C13 C12 C11 . . . . -179.80(13) ?
    C14 C13 C12 C11 . . . . 0.9(2) ?
    O4 C12 C11 C10 . . . . 178.12(14) ?
    C13 C12 C11 C10 . . . . -2.0(2) ?
    C9 C10 C11 C12 . . . . 0.8(2) ?
    C9 C8 C7 C4 . . . . -179.53(13) ?
    C3 C4 C7 C8 . . . . -164.96(15) ?
    C5 C4 C7 C8 . . . . 16.6(2) ?
    C5 C4 C3 C2 . . . . -0.3(2) ?
    C7 C4 C3 C2 . . . . -178.83(13) ?
    C12 O4 C16 C17 . . . . -179.27(13) ?
    C6 C1 C2 C3 . . . . 0.0(2) ?
    N1 C1 C2 C3 . . . . 179.29(13) ?
    C4 C3 C2 C1 . . . . 0.5(2) ?
loop_
    _geom_hbond_atom_site_label_D
    _geom_hbond_atom_site_label_H
    _geom_hbond_atom_site_label_A
    _geom_hbond_distance_DH
    _geom_hbond_distance_HA
    _geom_hbond_distance_DA
    _geom_hbond_angle_DHA
    C17 H17A Cg2 0.97 2.96 3.281(2) 145
