# Supplementary material for: 1-Eth­oxy-2-meth­oxy-4-[2-(4-nitro­phen­yl)ethen­yl]benzene
Source: Acta Crystallogr Sect E Struct Rep Online. 2012 Aug 25;68(Pt 9):o2774. doi: 10.1107/S1600536812034320 (PMC3435807; doi:10.1107/S1600536812034320)
Supplement: Supplementary file 2 [file e-68-o2774-Isup2.hkl]

#
# h,k,l, Fc-squared, Fo-squared, sigma(Fo-squared) and status flag
#
data_I
_shelx_title ' VIT2 in P2(1)/n'
_shelx_refln_list_code          4
_shelx_F_calc_maximum      187.84
_exptl_crystal_F_000       632.00
_reflns_d_resolution_high  0.7450
 
loop_
 _symmetry_equiv_pos_as_xyz
 'x, y, z'
 '-x+1/2, y+1/2, -z+1/2'
 '-x, -y, -z'
 'x-1/2, -y-1/2, z-1/2'
 
_cell_length_a     8.5209
_cell_length_b     7.5959
_cell_length_c    23.7877
_cell_angle_alpha  90.000
_cell_angle_beta   99.611
_cell_angle_gamma  90.000
 
_shelx_F_squared_multiplier     1.000
 
loop_
 _refln_index_h
 _refln_index_k
 _refln_index_l
 _refln_F_squared_calc
 _refln_F_squared_meas
 _refln_F_squared_sigma
 _refln_observed_status
   2   0   0        3.24        3.72      0.36 o
   4   0   0      500.12      501.31     16.97 o
   6   0   0      464.70      454.34     11.17 o
   8   0   0      503.39      487.61      9.52 o
  10   0   0        3.12        3.71      0.87 o
   1   1   0      310.94      335.72      4.65 o
   2   1   0      131.93      126.36      2.04 o
   3   1   0      221.67      225.97      2.96 o
   4   1   0       31.19       42.88      0.71 o
   5   1   0        3.50        1.15      0.21 o
   6   1   0      143.66      136.59      2.08 o
   7   1   0       22.40       14.90      1.00 o
   8   1   0        3.92        5.30      0.57 o
   9   1   0        2.89        2.77      0.64 o
  10   1   0        5.77        5.87      0.54 o
  11   1   0        1.98        1.39      0.49 o
   0   2   0    10648.57    10720.35    308.52 o
   1   2   0     3809.02     3739.93     87.75 o
   2   2   0        0.35        0.27      0.11 o
   3   2   0      852.43      862.42     10.77 o
   4   2   0        0.02       -0.17      0.18 o
   5   2   0       48.17       54.66      0.94 o
   6   2   0       28.09       24.08      0.88 o
   7   2   0       19.30       18.12      1.71 o
   8   2   0      360.10      385.55      5.91 o
   9   2   0        2.34        2.94      0.44 o
  10   2   0        1.25        0.66      0.43 o
  11   2   0        8.32       10.24      1.02 o
   1   3   0      556.44      544.52      6.76 o
   2   3   0      149.46      170.17      2.10 o
   3   3   0        3.81        7.04      0.45 o
   4   3   0        0.00        1.51      0.30 o
   5   3   0       28.72       24.62      0.56 o
   6   3   0        0.60        0.06      0.28 o
   7   3   0      171.01      161.93      2.59 o
   8   3   0        7.24        9.98      0.56 o
   9   3   0       11.03       12.52      0.88 o
  10   3   0        2.24        2.01      0.60 o
   0   4   0     2742.89     3020.89     45.12 o
   1   4   0       11.93       11.07      0.41 o
   2   4   0     1278.45     1332.42     16.35 o
   3   4   0      541.57      562.65      7.05 o
   4   4   0      148.99      161.72      2.51 o
   5   4   0       35.37       33.51      0.82 o
   6   4   0      199.48      184.03      3.19 o
   7   4   0       20.25       24.40      0.90 o
   8   4   0        5.40        3.87      0.55 o
   9   4   0       24.67       22.88      1.06 o
  10   4   0        5.36        5.96      0.75 o
   1   5   0        1.68        0.57      0.25 o
   2   5   0      295.35      311.86      4.09 o
   3   5   0        6.48        7.35      0.49 o
   4   5   0       27.02       25.54      0.75 o
   5   5   0        1.89        1.79      0.46 o
   6   5   0       14.60       11.08      0.68 o
   7   5   0       92.27       94.21      1.77 o
   8   5   0       37.02       40.21      1.19 o
   9   5   0        0.14        0.74      0.68 o
   0   6   0        0.70        2.43      0.69 o
   1   6   0       11.48       10.27      0.58 o
   2   6   0       68.15       70.59      1.38 o
   3   6   0        2.63        2.73      0.47 o
   4   6   0        7.06        4.51      0.54 o
   5   6   0       12.33        7.14      0.60 o
   6   6   0       14.37       12.68      0.77 o
   7   6   0       10.95        9.99      0.92 o
   8   6   0        0.73        0.90      0.72 o
   9   6   0        3.47        2.62      1.45 o
   1   7   0      184.29      179.67      3.65 o
   2   7   0        2.02        2.81      0.54 o
   3   7   0        0.00       -0.02      0.38 o
   4   7   0       30.86       30.65      1.09 o
   5   7   0        7.07        8.21      0.71 o
   6   7   0       23.46       20.95      0.97 o
   7   7   0        5.51        6.68      0.83 o
   8   7   0        1.17        2.59      0.81 o
   0   8   0      333.18      333.52     10.43 o
   1   8   0       32.74       33.02      1.36 o
   2   8   0        2.31        2.83      0.69 o
   3   8   0        0.64       -0.12      0.62 o
   4   8   0        0.10       -0.60      0.60 o
   5   8   0        7.73        6.40      0.77 o
   6   8   0        1.00        0.28      0.54 o
   1   9   0       21.42       25.01      1.57 o
   2   9   0        2.00        1.47      0.78 o
   3   9   0        0.11       -0.33      0.69 o
   4   9   0        0.28       -0.25      0.76 o
   5   9   0       19.00       24.34      1.73 o
 -11   0   1        1.74        2.93      1.74 o
  -9   0   1       48.04       47.51      1.56 o
  -7   0   1      103.95      103.05      1.94 o
  -5   0   1      220.81      249.76      6.35 o
  -3   0   1      548.52      515.50     12.21 o
  -1   0   1     3907.03     3027.78     76.33 o
   1   0   1      437.65      462.48     15.39 o
   3   0   1      172.77      154.59      5.60 o
   5   0   1       23.65       19.82      1.56 o
   7   0   1        6.77       -0.34      0.89 o
   9   0   1        0.26       -0.49      0.49 o
  11   0   1        4.08        7.52      1.03 o
 -11   1   1        2.77        2.33      0.56 o
 -10   1   1        0.95        0.35      0.45 o
  -9   1   1        6.54        6.35      0.51 o
  -8   1   1       14.05       10.77      0.58 o
  -7   1   1      424.35      405.85      6.29 o
  -6   1   1       16.18       11.56      0.46 o
  -5   1   1       62.84       60.18      1.04 o
  -4   1   1      129.57      117.98      1.78 o
  -3   1   1       31.37       26.53      0.48 o
  -2   1   1       50.59       49.51      0.68 o
  -1   1   1     4622.07     4553.59    180.45 o
   0   1   1       52.30       44.57      0.94 o
   1   1   1      729.45      746.90      9.54 o
   2   1   1      271.16      256.26      3.32 o
   3   1   1      148.80      146.96      1.99 o
   4   1   1       72.34      100.37      1.44 o
   5   1   1      471.67      457.46      6.72 o
   6   1   1      113.26      109.49      1.85 o
   7   1   1      101.13       90.46      2.13 o
   8   1   1        2.23        1.28      0.49 o
   9   1   1       23.44       22.25      0.91 o
  10   1   1        0.59        0.12      0.39 o
  11   1   1        1.29        1.95      0.50 o
 -11   2   1        1.10        0.65      0.57 o
 -10   2   1        0.02       -0.10      0.45 o
  -9   2   1        2.77        3.76      0.48 o
  -8   2   1        1.35        1.47      0.96 o
  -7   2   1      248.78      223.22      3.19 o
  -6   2   1        3.23        3.70      0.41 o
  -5   2   1      361.28      364.43      4.35 o
  -4   2   1      362.86      345.29      4.44 o
  -3   2   1        6.25        8.82      0.30 o
  -2   2   1        3.90        3.01      0.18 o
  -1   2   1      944.49      975.53     11.07 o
   0   2   1    32196.14    32108.99    626.46 o
   1   2   1       15.34       19.68      0.52 o
   2   2   1     2537.33     2479.92     41.97 o
   3   2   1       30.18       23.52      0.58 o
   4   2   1       98.87      102.89      1.50 o
   5   2   1      228.55      214.18      2.94 o
   6   2   1      587.29      605.10      8.69 o
   7   2   1      141.21      137.63      5.12 o
   8   2   1      539.05      535.75      8.26 o
   9   2   1        1.39        1.14      0.56 o
  10   2   1       18.86       19.85      0.84 o
 -10   3   1        5.11        6.13      0.66 o
  -9   3   1        3.39        4.29      0.58 o
  -8   3   1       99.04      102.76      1.75 o
  -7   3   1      226.02      222.22      3.19 o
  -6   3   1        0.56       -0.16      0.38 o
  -5   3   1       50.87       50.46      0.88 o
  -4   3   1        8.49        5.75      0.27 o
  -3   3   1      498.72      559.96      7.09 o
  -2   3   1     1483.33     1588.08     17.97 o
  -1   3   1       19.96       25.62      0.50 o
   0   3   1      155.89      163.06      2.62 o
   1   3   1       14.89       17.36      0.44 o
   2   3   1      562.57      638.18      8.85 o
   3   3   1      263.34      281.89      3.66 o
   4   3   1       25.39       30.36      0.60 o
   5   3   1      132.43      130.76      1.86 o
   6   3   1       53.51       54.40      0.95 o
   7   3   1        5.09        3.43      0.71 o
   8   3   1       18.16       19.44      0.82 o
   9   3   1       37.43       37.02      1.13 o
  10   3   1       23.29       26.05      1.05 o
 -10   4   1        6.70        7.67      0.78 o
  -9   4   1       42.17       49.59      1.49 o
  -8   4   1       27.15       29.19      0.97 o
  -7   4   1       46.70       45.89      1.14 o
  -6   4   1        0.05        0.15      0.52 o
  -5   4   1      188.17      166.01      2.60 o
  -4   4   1       35.87       32.75      0.71 o
  -3   4   1        5.04       11.35      0.45 o
  -2   4   1      338.89      376.08      4.90 o
  -1   4   1      280.07      303.16      3.62 o
   0   4   1      265.36      271.59      3.06 o
   1   4   1      583.65      560.89      7.04 o
   2   4   1        0.36       -0.29      0.29 o
   3   4   1       99.28      109.07      1.60 o
   4   4   1       14.21       20.32      0.62 o
   5   4   1       67.02       58.04      1.29 o
   6   4   1        4.16        6.85      0.59 o
   7   4   1       10.83        8.54      0.81 o
   8   4   1       18.27       21.23      0.84 o
   9   4   1        0.85       -0.43      0.56 o
  10   4   1        2.58        5.01      0.73 o
  -9   5   1       20.91       23.27      1.17 o
  -8   5   1       52.62       61.84      1.50 o
  -7   5   1       60.45       64.48      1.48 o
  -6   5   1       28.88       31.52      0.91 o
  -5   5   1        0.54        0.84      0.94 o
  -4   5   1       13.16       13.12      0.71 o
  -3   5   1       12.22       12.85      0.61 o
  -2   5   1       68.35       84.46      1.51 o
  -1   5   1      173.47      166.36      2.34 o
   0   5   1      200.41      214.18      2.82 o
   1   5   1      567.46      539.60      6.34 o
   2   5   1      132.63      136.83      2.18 o
   3   5   1        8.22        8.57      0.52 o
   4   5   1       34.43       29.97      0.90 o
   5   5   1        8.07        5.22      0.72 o
   6   5   1       42.79       38.75      1.03 o
   7   5   1        9.40        8.78      0.70 o
   8   5   1       14.46       16.35      0.96 o
   9   5   1       10.75        8.93      0.85 o
  -9   6   1       28.18       30.01      1.41 o
  -8   6   1       48.19       58.17      1.52 o
  -7   6   1       75.07       76.51      2.15 o
  -6   6   1        1.23        0.02      0.47 o
  -5   6   1        0.13       -0.44      0.54 o
  -4   6   1       16.37       12.70      0.69 o
  -3   6   1       39.39       37.90      1.06 o
  -2   6   1       91.88       85.10      1.73 o
  -1   6   1        6.29        6.63      0.48 o
   0   6   1      440.94      461.50      7.16 o
   1   6   1        2.12        0.56      0.34 o
   2   6   1       31.68       31.52      0.96 o
   3   6   1       84.37       90.03      1.82 o
   4   6   1        3.72        3.99      0.52 o
   5   6   1       65.70       54.36      1.37 o
   6   6   1       19.41       14.81      0.83 o
   7   6   1        0.85        1.24      0.62 o
   8   6   1       60.37       63.59      1.83 o
   9   6   1       16.23       18.13      2.76 o
  -8   7   1        5.90        5.96      0.93 o
  -7   7   1        2.20        3.30      0.76 o
  -6   7   1        2.68        1.46      0.55 o
  -5   7   1        9.45       10.34      0.77 o
  -4   7   1        0.30        0.21      0.49 o
  -3   7   1        0.05       -0.22      0.42 o
  -2   7   1        0.00       -0.53      0.53 o
  -1   7   1      235.43      234.37      4.54 o
   0   7   1      238.24      242.86      5.52 o
   1   7   1        0.00        0.38      0.93 o
   2   7   1       24.03       23.66      0.94 o
   3   7   1       16.12       13.12      0.70 o
   4   7   1        3.19        4.00      0.53 o
   5   7   1        0.14       -0.41      0.52 o
   6   7   1        0.46       -0.23      0.60 o
   7   7   1        0.15       -0.70      0.70 o
   8   7   1        3.79        4.05      0.86 o
  -7   8   1        0.34       -1.08      1.32 o
  -6   8   1        0.94        1.14      0.71 o
  -5   8   1       19.63       15.13      1.08 o
  -4   8   1        5.66        5.36      0.90 o
  -3   8   1        0.01        0.12      0.62 o
  -2   8   1       12.57       14.77      1.24 o
  -1   8   1        1.84        3.21      0.76 o
   0   8   1        5.54        9.35      1.23 o
   1   8   1       62.98       62.30      1.88 o
   2   8   1       19.62       21.37      1.16 o
   3   8   1        0.85        0.32      0.62 o
   4   8   1        4.88        4.13      0.74 o
   5   8   1        3.44        4.53      0.73 o
   6   8   1        4.21        4.29      0.66 o
  -5   9   1       10.64       15.19      1.48 o
  -4   9   1        0.00       -0.01      0.76 o
  -3   9   1        0.07       -0.21      0.74 o
  -2   9   1        0.94        0.62      0.76 o
  -1   9   1        7.12        7.09      1.14 o
   0   9   1        0.20       -0.85      0.85 o
   1   9   1        1.24        1.34      0.97 o
   2   9   1        0.56        0.16      0.73 o
   3   9   1        5.22        8.84      0.99 o
   4   9   1        7.18        8.61      1.01 o
   5   9   1        6.81        9.08      1.68 o
 -10   0   2       28.81       33.12      1.40 o
  -8   0   2       25.14       23.08      1.42 o
  -6   0   2       11.24       11.49      0.52 o
  -4   0   2      782.20      817.52     13.06 o
  -2   0   2     2428.51     2249.92     55.04 o
   0   0   2      952.15     1014.09     33.79 o
   2   0   2      269.45      240.17      8.16 o
   4   0   2       10.31       13.57      1.08 o
   6   0   2       47.72       43.89      2.52 o
   8   0   2      588.28      574.87     14.32 o
  10   0   2       47.17       53.73      1.66 o
 -11   1   2        0.20       -0.63      0.63 o
 -10   1   2        0.03       -0.14      0.43 o
  -9   1   2        1.40        1.18      0.41 o
  -8   1   2      309.00      310.53      4.84 o
  -7   1   2     1404.08     1373.77     16.65 o
  -6   1   2      109.72      110.55      1.43 o
  -5   1   2      659.10      678.41      7.59 o
  -4   1   2        5.84        8.65      0.20 o
  -3   1   2      140.61      143.20      1.66 o
  -2   1   2       13.81       15.83      0.27 o
  -1   1   2       48.66       53.76      0.71 o
   0   1   2     1409.09     1432.67     29.29 o
   1   1   2     2543.13     2683.73     46.97 o
   2   1   2     1612.91     1640.48     22.42 o
   3   1   2     3579.99     3617.63     49.46 o
   4   1   2       61.66       81.12      1.41 o
   5   1   2      130.71      111.36      1.97 o
   6   1   2        4.04        5.06      0.34 o
   7   1   2       62.74       59.60      2.17 o
   8   1   2        4.86        4.19      0.56 o
   9   1   2        0.64       -0.49      0.49 o
  10   1   2        0.58        0.48      0.55 o
  11   1   2       12.42       16.75      0.77 o
 -11   2   2        1.15       -0.37      0.89 o
 -10   2   2       23.26       22.43      0.91 o
  -9   2   2       60.08       60.82      1.39 o
  -8   2   2       22.79       21.36      1.00 o
  -7   2   2      726.87      709.94      9.40 o
  -6   2   2       59.33       59.81      0.94 o
  -5   2   2        3.60        2.56      0.19 o
  -4   2   2       14.13        9.33      0.30 o
  -3   2   2     1225.45     1144.63     14.25 o
  -2   2   2     1899.46     1893.48     23.07 o
  -1   2   2     1183.78     1194.39     24.99 o
   0   2   2      220.63      217.99      2.76 o
   1   2   2     4054.66     4131.38     74.31 o
   2   2   2      186.15      189.45      2.55 o
   3   2   2     2230.65     2341.47     27.23 o
   4   2   2      124.03      157.93      2.19 o
   5   2   2       57.55       56.73      1.27 o
   6   2   2      156.28      160.56      2.58 o
   7   2   2        0.69        0.63      0.66 o
   8   2   2       24.07       25.88      1.26 o
   9   2   2        9.81       10.67      0.80 o
  10   2   2        1.17        1.09      0.68 o
 -10   3   2       10.19       11.15      0.81 o
  -9   3   2        2.75        2.98      0.57 o
  -8   3   2       53.67       59.13      1.36 o
  -7   3   2      241.69      244.73      3.49 o
  -6   3   2        0.53       -0.07      0.52 o
  -5   3   2       20.24       15.75      0.46 o
  -4   3   2       39.97       43.61      0.76 o
  -3   3   2      379.46      434.79      5.47 o
  -2   3   2       55.61       67.92      0.96 o
  -1   3   2       38.79       39.91      0.61 o
   0   3   2     3171.70     3232.71     39.30 o
   1   3   2      247.47      226.54      2.92 o
   2   3   2      110.23      132.89      2.58 o
   3   3   2      303.46      316.03      4.10 o
   4   3   2       16.13       22.69      0.50 o
   5   3   2       82.85       87.41      1.32 o
   6   3   2       14.78       10.83      0.41 o
   7   3   2        0.04       -0.35      0.35 o
   8   3   2        0.54        0.16      0.47 o
   9   3   2        5.14        4.98      0.54 o
  10   3   2        8.00        9.41      0.69 o
 -10   4   2        1.29        0.14      0.69 o
  -9   4   2       17.93       18.13      1.11 o
  -8   4   2        0.30        0.94      0.55 o
  -7   4   2       19.19       25.14      0.88 o
  -6   4   2       57.12       55.23      1.85 o
  -5   4   2       35.76       35.95      0.77 o
  -4   4   2       16.66       23.54      0.60 o
  -3   4   2        0.94        1.19      0.23 o
  -2   4   2     1308.15     1425.55     16.19 o
  -1   4   2       45.75       54.64      0.87 o
   0   4   2      990.73     1043.31     11.90 o
   1   4   2       18.21       23.34      0.69 o
   2   4   2       22.39       20.38      0.61 o
   3   4   2        5.22        7.19      0.50 o
   4   4   2       35.64       37.90      1.10 o
   5   4   2        0.10        0.02      0.39 o
   6   4   2       17.88       16.80      0.70 o
   7   4   2        0.92       -0.14      0.41 o
   8   4   2       64.93       65.26      1.57 o
   9   4   2        1.10        1.10      0.57 o
  10   4   2       28.00       33.44      1.37 o
  -9   5   2       22.73       29.47      1.29 o
  -8   5   2        9.64       12.77      0.92 o
  -7   5   2       73.54       73.35      1.81 o
  -6   5   2        2.18        1.45      0.83 o
  -5   5   2       22.49       19.82      0.69 o
  -4   5   2        1.86        1.82      0.37 o
  -3   5   2      122.79      130.11      1.91 o
  -2   5   2       17.01       22.75      0.89 o
  -1   5   2        3.00        1.66      0.27 o
   0   5   2      369.25      337.57      4.06 o
   1   5   2      176.95      192.98      2.45 o
   2   5   2        4.23        2.93      0.35 o
   3   5   2       13.58       13.46      0.67 o
   4   5   2        0.01       -0.13      0.35 o
   5   5   2       11.21       12.31      0.79 o
   6   5   2       13.42       12.69      0.84 o
   7   5   2        2.00        3.08      0.57 o
   8   5   2       84.91       88.70      2.00 o
   9   5   2        0.11       -0.24      0.72 o
  -9   6   2       18.95       24.01      1.29 o
  -8   6   2       24.56       25.50      1.27 o
  -7   6   2       48.37       47.49      1.31 o
  -6   6   2       22.75       19.27      0.76 o
  -5   6   2       37.05       31.05      0.94 o
  -4   6   2       27.08       27.91      0.93 o
  -3   6   2        4.20        3.37      0.48 o
  -2   6   2       63.91       67.34      1.48 o
  -1   6   2       57.27       55.80      1.16 o
   0   6   2        0.03        0.11      0.31 o
   1   6   2       15.24       13.20      0.65 o
   2   6   2        1.86        1.13      0.43 o
   3   6   2      100.13       96.78      2.30 o
   4   6   2        0.12       -0.40      0.40 o
   5   6   2        1.52        0.72      0.49 o
   6   6   2        3.98        2.11      0.54 o
   7   6   2        3.42        3.24      0.74 o
   8   6   2        7.69       11.10      1.74 o
  -8   7   2        6.85        4.68      1.06 o
  -7   7   2       15.71       17.58      1.08 o
  -6   7   2        0.04       -0.39      0.52 o
  -5   7   2        1.37       -0.26      0.50 o
  -4   7   2        0.97        0.49      0.51 o
  -3   7   2        4.75        4.39      0.55 o
  -2   7   2        0.54       -0.35      0.53 o
  -1   7   2       46.50       52.95      1.63 o
   0   7   2       88.99       78.09      1.77 o
   1   7   2        0.13       -0.12      0.79 o
   2   7   2       21.81       21.07      1.47 o
   3   7   2        2.31        1.10      0.46 o
   4   7   2        1.29        0.98      0.44 o
   5   7   2       12.63       12.02      0.71 o
   6   7   2        5.60        5.25      0.72 o
   7   7   2        2.70        2.32      0.87 o
   8   7   2        0.00        1.32      1.44 o
  -7   8   2        5.23        6.19      1.11 o
  -6   8   2       12.60       14.11      1.02 o
  -5   8   2        3.89        5.51      0.85 o
  -4   8   2        7.71        8.35      0.90 o
  -3   8   2        8.92        8.29      0.86 o
  -2   8   2        3.31        3.44      1.03 o
  -1   8   2       17.59       16.85      1.03 o
   0   8   2       11.78       14.03      1.23 o
   1   8   2        5.14        7.97      0.90 o
   2   8   2       56.67       52.47      1.66 o
   3   8   2        4.84        5.84      0.81 o
   4   8   2        0.39        0.27      0.57 o
   5   8   2        0.39       -0.55      0.55 o
   6   8   2        0.05       -0.39      0.57 o
  -5   9   2        0.67        0.48      1.08 o
  -4   9   2        0.00       -0.76      0.76 o
  -3   9   2        1.87        1.09      0.73 o
  -2   9   2        0.00       -0.21      0.80 o
  -1   9   2        0.40        0.35      0.89 o
   0   9   2       14.76       13.05      1.56 o
   1   9   2        6.26        6.07      1.86 o
   2   9   2        8.80        6.28      0.92 o
   3   9   2        1.83        1.23      0.80 o
   4   9   2        0.01       -0.24      0.74 o
   5   9   2        0.24        0.60      1.44 o
 -11   0   3        0.10       -0.04      0.73 o
  -9   0   3        0.60        0.12      0.55 o
  -7   0   3      388.90      372.60      7.37 o
  -5   0   3      567.47      570.97      9.19 o
  -3   0   3      377.48      421.58      5.83 o
  -1   0   3      126.93      134.46      3.12 o
   1   0   3    12180.81    11324.39    724.36 o
   3   0   3     1039.47     1009.16     33.36 o
   5   0   3      135.45      125.87      4.95 o
   7   0   3      198.58      181.84      5.08 o
   9   0   3      225.48      241.89      5.10 o
  11   0   3        0.03       -0.60      0.60 o
 -11   1   3        0.84        0.21      0.83 o
 -10   1   3        3.65        4.75      0.55 o
  -9   1   3        2.53        2.63      0.45 o
  -8   1   3      377.96      391.12      6.02 o
  -7   1   3      307.59      294.44      4.10 o
  -6   1   3       73.93       68.98      1.02 o
  -5   1   3     1023.77     1067.83     11.67 o
  -4   1   3       26.03       30.74      0.71 o
  -3   1   3      440.51      431.26      5.10 o
  -2   1   3     2647.45     2528.95     51.86 o
  -1   1   3      569.79      607.75      6.08 o
   0   1   3      623.33      586.89      8.06 o
   1   1   3     9320.54     9519.96    172.92 o
   2   1   3       18.01       18.98      0.40 o
   3   1   3      274.43      286.64      4.05 o
   4   1   3      627.55      697.79     10.62 o
   5   1   3      161.84      171.69      2.94 o
   6   1   3       27.61       25.09      0.64 o
   7   1   3       31.11       30.07      2.34 o
   8   1   3      182.31      181.03      3.14 o
   9   1   3        0.85       -0.04      0.57 o
  10   1   3        8.24        9.49      0.72 o
 -11   2   3        0.00       -0.57      0.57 o
 -10   2   3        0.03       -0.32      0.76 o
  -9   2   3       79.90       78.90      2.17 o
  -8   2   3        7.30       10.39      0.85 o
  -7   2   3        0.63        2.17      0.90 o
  -6   2   3      168.71      159.25      2.09 o
  -5   2   3      246.19      241.01      2.80 o
  -4   2   3       32.07       33.86      0.58 o
  -3   2   3        0.83        0.14      0.11 o
  -2   2   3     1025.15     1021.94     11.71 o
  -1   2   3       56.22       43.37      0.61 o
   0   2   3      938.55      917.27     13.77 o
   1   2   3     7044.94     7409.36    111.15 o
   2   2   3       47.35       45.90      0.68 o
   3   2   3      395.80      444.83      5.28 o
   4   2   3       89.06       87.20      1.31 o
   5   2   3        1.51        0.90      0.22 o
   6   2   3        3.71        4.60      0.86 o
   7   2   3       12.35        8.92      1.37 o
   8   2   3       25.47       23.16      1.42 o
   9   2   3        4.44        6.07      0.63 o
  10   2   3       34.82       35.99      1.52 o
 -10   3   3        1.27       -0.30      0.66 o
  -9   3   3        3.41        2.83      0.52 o
  -8   3   3       30.41       29.51      1.04 o
  -7   3   3     1059.62     1080.91     13.89 o
  -6   3   3       19.68       18.17      1.41 o
  -5   3   3      387.65      412.77      5.01 o
  -4   3   3       50.16       40.36      0.66 o
  -3   3   3      482.21      508.12      6.35 o
  -2   3   3      501.54      554.14      6.40 o
  -1   3   3      258.68      267.18      2.97 o
   0   3   3       10.68       15.62      0.35 o
   1   3   3     4604.64     4933.99     65.97 o
   2   3   3       90.33      103.63      2.06 o
   3   3   3     1076.94     1179.70     16.14 o
   4   3   3      105.15      101.63      1.48 o
   5   3   3       83.55       80.49      1.25 o
   6   3   3        4.52        5.57      0.32 o
   7   3   3        0.21       -0.47      0.83 o
   8   3   3       24.68       24.00      0.92 o
   9   3   3        1.57        0.84      0.44 o
  10   3   3        1.22        1.31      0.60 o
 -10   4   3        0.25        0.05      0.63 o
  -9   4   3       18.02       17.39      0.99 o
  -8   4   3       68.50       64.58      2.20 o
  -7   4   3      195.81      187.24      3.06 o
  -6   4   3       60.87       61.70      1.86 o
  -5   4   3        1.41       -0.09      0.33 o
  -4   4   3       91.49       89.27      1.39 o
  -3   4   3        1.68        3.74      0.27 o
  -2   4   3       65.37       73.61      1.10 o
  -1   4   3     1965.28     2090.88     23.65 o
   0   4   3        9.38       10.04      0.37 o
   1   4   3     2900.55     2985.59     39.11 o
   2   4   3      391.79      387.05      4.91 o
   3   4   3      512.07      559.22      9.98 o
   4   4   3       74.28       75.83      1.75 o
   5   4   3       54.04       56.07      1.26 o
   6   4   3        2.70        1.74      0.92 o
   7   4   3        5.94        4.53      0.51 o
   8   4   3        3.04        3.83      0.56 o
   9   4   3       19.04       19.34      0.93 o
  10   4   3        1.20        0.96      0.61 o
  -9   5   3       25.62       30.72      1.27 o
  -8   5   3       96.48       96.29      2.30 o
  -7   5   3       46.41       45.65      1.22 o
  -6   5   3        0.79        0.99      0.68 o
  -5   5   3       36.03       36.75      0.87 o
  -4   5   3      118.75      112.72      1.88 o
  -3   5   3        0.18        0.03      0.26 o
  -2   5   3      261.16      278.00      3.69 o
  -1   5   3       81.14       76.53      1.16 o
   0   5   3      232.72      220.39      2.75 o
   1   5   3       33.41       36.61      0.81 o
   2   5   3       97.12       95.30      1.65 o
   3   5   3        5.49        8.75      0.56 o
   4   5   3       85.10       92.01      2.70 o
   5   5   3       29.62       25.88      1.02 o
   6   5   3        5.48        2.86      0.62 o
   7   5   3       27.20       24.21      1.09 o
   8   5   3        0.00        0.03      0.67 o
   9   5   3        6.34        7.17      0.91 o
  -9   6   3        2.51        2.59      0.82 o
  -8   6   3       17.53       18.78      1.13 o
  -7   6   3       16.07       17.36      0.90 o
  -6   6   3        8.81       10.37      0.62 o
  -5   6   3       16.36       14.39      0.65 o
  -4   6   3       39.41       36.15      0.95 o
  -3   6   3        3.68        2.33      0.45 o
  -2   6   3       31.65       31.06      0.95 o
  -1   6   3        0.00       -0.30      0.30 o
   0   6   3       26.04       24.22      0.78 o
   1   6   3       40.58       42.55      1.22 o
   2   6   3      237.58      210.49      5.46 o
   3   6   3        1.05        1.91      0.42 o
   4   6   3       14.21       12.28      0.62 o
   5   6   3        0.29        0.06      0.52 o
   6   6   3        3.61        6.58      0.81 o
   7   6   3        6.68        6.36      1.11 o
   8   6   3        9.88       11.13      1.00 o
  -8   7   3        4.44        3.21      1.02 o
  -7   7   3        8.50        9.70      0.89 o
  -6   7   3        8.46        6.59      0.76 o
  -5   7   3       33.39       27.61      0.97 o
  -4   7   3       37.46       35.75      1.02 o
  -3   7   3        0.08       -0.32      0.51 o
  -2   7   3        4.56        4.93      0.69 o
  -1   7   3      152.92      151.07      3.19 o
   0   7   3       95.77       91.13      1.97 o
   1   7   3      154.39      152.82      2.84 o
   2   7   3       40.89       31.25      1.18 o
   3   7   3        9.54        7.60      0.59 o
   4   7   3        0.09       -0.04      0.47 o
   5   7   3        0.85       -0.10      0.47 o
   6   7   3        0.76        1.02      0.56 o
   7   7   3        0.34       -0.13      0.56 o
  -7   8   3        3.34        2.59      0.96 o
  -6   8   3        2.20        3.93      1.01 o
  -5   8   3        1.41        0.67      0.71 o
  -4   8   3        2.90        3.17      0.72 o
  -3   8   3        7.51        7.12      0.80 o
  -2   8   3       60.33       59.24      1.80 o
  -1   8   3        0.44        0.12      0.79 o
   0   8   3       13.14       13.96      1.23 o
   1   8   3       82.90       72.89      2.07 o
   2   8   3       33.07       34.53      1.36 o
   3   8   3        2.22        1.44      0.67 o
   4   8   3        1.35        1.93      0.61 o
   5   8   3        0.62       -0.53      0.53 o
   6   8   3       29.39       31.52      1.38 o
  -5   9   3        0.45       -0.09      1.01 o
  -4   9   3        2.48        3.10      0.87 o
  -3   9   3        3.00        3.00      0.78 o
  -2   9   3        4.86        6.41      1.50 o
  -1   9   3        6.56        5.86      1.09 o
   0   9   3        0.24       -0.89      0.89 o
   1   9   3        0.00        1.02      1.38 o
   2   9   3        6.22        6.05      0.92 o
   3   9   3        0.01       -0.37      0.76 o
   4   9   3        0.25        0.06      0.76 o
 -10   0   4        3.46        6.02      0.89 o
  -8   0   4        6.78        5.61      0.97 o
  -6   0   4        0.14       -0.22      0.23 o
  -4   0   4     5841.75     5985.33    173.86 o
  -2   0   4     7991.38     6057.35    185.27 o
   0   0   4     2320.07     2497.28     76.70 o
   2   0   4     1222.96     1309.33     43.14 o
   4   0   4      483.46      535.18     18.13 o
   6   0   4        1.01        0.00      0.84 o
   8   0   4       31.45       29.04      1.87 o
  10   0   4        6.80        8.20      0.71 o
 -11   1   4        0.23       -0.76      0.76 o
 -10   1   4        2.21        2.26      0.54 o
  -9   1   4       14.21       14.27      0.72 o
  -8   1   4       31.37       30.02      1.23 o
  -7   1   4      935.90      897.38     13.09 o
  -6   1   4      163.74      144.04      2.13 o
  -5   1   4        0.39        1.64      0.26 o
  -4   1   4      717.43      759.28      8.32 o
  -3   1   4        0.90        0.51      0.29 o
  -2   1   4      641.27      623.44      7.18 o
  -1   1   4      305.58      287.79      4.00 o
   0   1   4     5673.84     5640.94    131.68 o
   1   1   4    35282.46    31622.34   1351.63 o
   2   1   4       51.37       52.76      0.99 o
   3   1   4      415.81      462.73      6.46 o
   4   1   4      646.87      686.91     10.98 o
   5   1   4       44.34       52.54      1.32 o
   6   1   4      107.09      100.95      1.91 o
   7   1   4        8.46        6.28      0.82 o
   8   1   4      187.83      187.83      3.61 o
   9   1   4       91.50       93.42      2.05 o
  10   1   4        1.33        0.78      0.52 o
 -11   2   4        0.45       -0.80      0.80 o
 -10   2   4        0.07       -0.45      0.45 o
  -9   2   4        1.85        0.90      0.47 o
  -8   2   4       11.54       13.10      0.68 o
  -7   2   4       10.65       10.18      0.52 o
  -6   2   4       40.14       36.33      0.71 o
  -5   2   4       24.25       24.04      0.52 o
  -4   2   4       44.28       44.96      0.83 o
  -3   2   4        2.23        2.25      0.23 o
  -2   2   4      425.52      405.32      4.43 o
  -1   2   4      484.37      456.04      4.96 o
   0   2   4       18.83       21.83      0.39 o
   1   2   4     4482.23     4617.46     69.17 o
   2   2   4      144.58      159.21      2.61 o
   3   2   4       48.49       50.99      1.02 o
   4   2   4      135.87      171.75      2.62 o
   5   2   4        1.56        1.80      0.24 o
   6   2   4        0.57       -0.24      0.35 o
   7   2   4      128.84      115.79      2.36 o
   8   2   4       17.98       13.77      0.80 o
   9   2   4        0.14        0.94      0.60 o
  10   2   4        0.35        0.52      0.67 o
 -10   3   4        0.01       -0.22      0.55 o
  -9   3   4       17.20       18.61      0.85 o
  -8   3   4       38.83       36.37      1.04 o
  -7   3   4      122.85      131.81      2.11 o
  -6   3   4        1.32        0.85      0.78 o
  -5   3   4        4.12        2.27      0.45 o
  -4   3   4       19.27       19.35      0.45 o
  -3   3   4       12.86       12.82      0.38 o
  -2   3   4     1669.55     1803.23     19.23 o
  -1   3   4       20.14       20.09      0.37 o
   0   3   4      991.82      960.35     10.25 o
   1   3   4      231.94      206.05      2.99 o
   2   3   4       67.91       70.99      1.33 o
   3   3   4     1245.28     1332.12     20.40 o
   4   3   4      410.93      448.35      5.37 o
   5   3   4       73.16       79.33      1.15 o
   6   3   4        2.38        1.85      0.30 o
   7   3   4       51.46       45.67      1.11 o
   8   3   4        0.03       -0.38      0.38 o
   9   3   4        9.49        8.84      0.67 o
  10   3   4        6.27        7.95      0.64 o
 -10   4   4        5.35        4.42      0.76 o
  -9   4   4        0.61       -0.27      0.57 o
  -8   4   4       73.69       77.61      1.89 o
  -7   4   4       84.79       89.10      1.77 o
  -6   4   4      271.18      258.79      3.32 o
  -5   4   4       28.58       28.43      0.92 o
  -4   4   4      413.54      426.28      5.12 o
  -3   4   4       48.37       50.06      0.78 o
  -2   4   4      111.22      103.34      1.33 o
  -1   4   4        3.39        4.13      0.29 o
   0   4   4      272.07      293.45      3.32 o
   1   4   4      942.23      982.99     12.01 o
   2   4   4       32.75       30.03      0.74 o
   3   4   4       14.99       10.24      0.63 o
   4   4   4        7.12        6.05      0.51 o
   5   4   4        2.58        2.96      0.66 o
   6   4   4        4.00        2.07      0.47 o
   7   4   4        0.24       -0.25      0.41 o
   8   4   4       11.41       10.45      0.81 o
   9   4   4        5.51        5.02      1.08 o
  -9   5   4        0.96        0.28      0.66 o
  -8   5   4        2.15        1.05      0.92 o
  -7   5   4        2.10        2.31      0.58 o
  -6   5   4       11.05       11.49      1.30 o
  -5   5   4      131.71      120.41      1.89 o
  -4   5   4      117.93      111.82      1.63 o
  -3   5   4        1.62        2.56      0.29 o
  -2   5   4      103.67      117.19      1.54 o
  -1   5   4      198.30      200.68      2.40 o
   0   5   4        5.36        5.02      0.40 o
   1   5   4      219.35      221.10      2.99 o
   2   5   4        7.93        5.84      0.44 o
   3   5   4      422.67      411.27      5.77 o
   4   5   4        0.54        0.43      0.42 o
   5   5   4       44.44       40.72      1.29 o
   6   5   4       15.83       17.88      1.13 o
   7   5   4        3.15        1.81      0.61 o
   8   5   4       10.15       11.06      1.01 o
   9   5   4       11.36       11.12      0.96 o
  -9   6   4        2.52        1.26      0.81 o
  -8   6   4       35.83       34.74      1.43 o
  -7   6   4        0.00        1.22      0.59 o
  -6   6   4        3.77        5.53      0.64 o
  -5   6   4        0.07       -0.37      0.37 o
  -4   6   4        0.46        0.49      0.37 o
  -3   6   4       12.34       14.16      0.64 o
  -2   6   4       15.25       17.58      0.67 o
  -1   6   4        5.13        6.88      0.48 o
   0   6   4        0.13       -0.16      0.42 o
   1   6   4     1001.32      977.64     13.18 o
   2   6   4      280.16      259.79      3.88 o
   3   6   4       10.99       13.59      0.68 o
   4   6   4        4.36        4.07      0.49 o
   5   6   4       14.89       12.63      0.68 o
   6   6   4       25.29       21.02      0.99 o
   7   6   4        3.80        1.90      0.61 o
   8   6   4       19.47       21.75      1.27 o
  -8   7   4        4.64        3.56      0.85 o
  -7   7   4        4.30        3.02      0.69 o
  -6   7   4        0.84       -0.15      0.60 o
  -5   7   4       25.59       18.91      0.87 o
  -4   7   4       12.12        9.51      0.65 o
  -3   7   4        0.20       -0.04      0.53 o
  -2   7   4       11.43       13.09      0.84 o
  -1   7   4        1.75        2.31      0.62 o
   0   7   4      219.12      222.74      4.35 o
   1   7   4        6.49        8.19      0.70 o
   2   7   4       20.42       16.68      0.86 o
   3   7   4        0.60        0.77      0.75 o
   4   7   4        2.64        2.51      0.50 o
   5   7   4        0.03       -0.47      0.47 o
   6   7   4        5.90        6.93      0.66 o
   7   7   4        0.11        0.04      0.56 o
  -7   8   4        0.56        0.69      0.88 o
  -6   8   4        7.39        7.10      1.56 o
  -5   8   4       14.09       14.57      1.00 o
  -4   8   4       27.72       25.69      1.25 o
  -3   8   4        4.52        4.94      0.80 o
  -2   8   4        0.02        0.17      0.67 o
  -1   8   4        7.10        6.35      0.97 o
   0   8   4       37.54       43.22      3.00 o
   1   8   4       30.94       37.06      1.54 o
   2   8   4       14.54       11.16      0.92 o
   3   8   4        8.15        8.24      0.83 o
   4   8   4        1.75        1.01      0.62 o
   5   8   4       10.17       10.96      0.78 o
   6   8   4        5.42        7.58      0.77 o
  -5   9   4        3.95        4.27      1.15 o
  -4   9   4       10.87       10.80      1.05 o
  -3   9   4        0.34        0.14      0.93 o
  -2   9   4        6.23        9.75      1.92 o
  -1   9   4        2.18        0.81      1.68 o
   0   9   4        0.96       -0.07      0.97 o
   1   9   4       76.12       84.05      2.81 o
   2   9   4       10.55        8.37      0.99 o
   3   9   4        0.78        0.04      0.76 o
   4   9   4        1.38        0.81      0.97 o
 -11   0   5        4.53        3.03      1.56 o
  -9   0   5       44.02       36.69      1.62 o
  -7   0   5      133.20      137.61      5.85 o
  -5   0   5       31.29       29.13      0.84 o
  -3   0   5      249.88      270.65      6.30 o
  -1   0   5       69.33       80.39      1.61 o
   1   0   5    10290.55    10296.53    230.52 o
   3   0   5      212.91      230.11      8.16 o
   5   0   5        2.28        9.72      1.20 o
   7   0   5        0.96       -0.96      0.96 o
   9   0   5       94.56       88.07      3.36 o
 -11   1   5        5.71        6.64      0.76 o
 -10   1   5       11.97       13.24      0.82 o
  -9   1   5        3.24        3.22      0.52 o
  -8   1   5       13.22        8.77      0.91 o
  -7   1   5      108.18      100.98      1.90 o
  -6   1   5       70.17       66.22      1.16 o
  -5   1   5      317.76      333.44      4.67 o
  -4   1   5       78.62       93.31      1.26 o
  -3   1   5       47.65       44.40      0.64 o
  -2   1   5     2352.88     2276.84     32.14 o
  -1   1   5      115.67      109.51      1.58 o
   0   1   5     1468.00     1478.24     19.87 o
   1   1   5     2781.63     2714.36     36.99 o
   2   1   5     3066.30     3108.72     51.40 o
   3   1   5      927.41     1013.06     13.90 o
   4   1   5        0.99        2.39      0.31 o
   5   1   5        0.27        0.30      0.29 o
   6   1   5        0.55        0.20      0.45 o
   7   1   5        0.76        0.03      0.78 o
   8   1   5       12.74       14.20      0.81 o
   9   1   5       39.38       41.36      1.48 o
  10   1   5        0.18        0.08      0.52 o
 -11   2   5        0.40       -0.59      0.59 o
 -10   2   5        4.57        4.41      0.59 o
  -9   2   5        1.69        1.64      0.49 o
  -8   2   5       43.27       40.23      1.08 o
  -7   2   5       62.39       59.36      1.39 o
  -6   2   5      140.30      138.29      2.06 o
  -5   2   5      350.15      340.06      4.15 o
  -4   2   5     2137.52     2176.60     23.26 o
  -3   2   5        6.29        5.91      0.41 o
  -2   2   5      951.06      931.04      9.98 o
  -1   2   5      194.93      218.33      2.42 o
   0   2   5      233.52      214.11      2.80 o
   1   2   5       98.07      109.95      1.88 o
   2   2   5      289.38      320.33      4.10 o
   3   2   5        2.42        0.61      0.19 o
   4   2   5     1332.14     1439.53     18.05 o
   5   2   5        8.67       10.08      0.48 o
   6   2   5       28.93       33.58      1.32 o
   7   2   5        0.20       -0.43      0.43 o
   8   2   5       15.96       14.18      0.80 o
   9   2   5        0.00        0.59      0.65 o
  10   2   5        9.87       10.24      0.94 o
 -10   3   5        9.27        9.68      0.79 o
  -9   3   5       26.43       28.42      1.01 o
  -8   3   5        2.24        1.82      0.53 o
  -7   3   5        4.36        2.97      0.60 o
  -6   3   5     1401.64     1339.23     15.47 o
  -5   3   5       48.20       49.65      0.84 o
  -4   3   5     1020.36     1003.52     11.60 o
  -3   3   5        2.86        1.95      0.20 o
  -2   3   5       83.07       98.05      1.24 o
  -1   3   5       35.84       49.94      0.70 o
   0   3   5       46.47       49.92      0.72 o
   1   3   5      363.00      389.56      5.42 o
   2   3   5       17.12       17.74      0.54 o
   3   3   5       39.22       39.91      1.04 o
   4   3   5        3.55        2.65      0.44 o
   5   3   5       16.19       13.70      0.43 o
   6   3   5      248.05      222.63      3.04 o
   7   3   5        9.54        9.59      0.66 o
   8   3   5       19.22       17.09      0.75 o
   9   3   5        3.99        3.37      0.49 o
  10   3   5        2.27        2.88      1.36 o
 -10   4   5        0.75       -0.61      0.61 o
  -9   4   5        6.51        6.77      0.74 o
  -8   4   5       15.76       16.77      0.95 o
  -7   4   5       52.76       58.68      1.24 o
  -6   4   5       41.08       38.49      0.85 o
  -5   4   5       49.47       54.01      0.95 o
  -4   4   5       54.48       55.56      0.95 o
  -3   4   5        0.31        0.06      0.26 o
  -2   4   5        0.04        0.06      0.17 o
  -1   4   5       17.47       18.42      0.54 o
   0   4   5        5.48        5.97      0.29 o
   1   4   5      346.32      338.29      4.64 o
   2   4   5      191.20      200.50      3.54 o
   3   4   5       19.86       17.32      0.76 o
   4   4   5       76.60       84.33      1.93 o
   5   4   5        1.01        1.36      1.65 o
   6   4   5       14.89       11.22      0.73 o
   7   4   5      149.15      142.28      3.11 o
   8   4   5        0.31       -0.13      0.65 o
   9   4   5        0.65        1.94      0.84 o
  -9   5   5        0.16       -0.63      0.63 o
  -8   5   5       22.11       25.02      1.20 o
  -7   5   5       51.06       49.32      1.40 o
  -6   5   5      303.51      295.89      4.55 o
  -5   5   5      107.34       90.33      1.53 o
  -4   5   5       88.14       84.14      1.31 o
  -3   5   5       94.62       91.28      1.36 o
  -2   5   5        0.16        0.34      0.23 o
  -1   5   5      269.91      280.17      3.44 o
   0   5   5       81.24       70.87      1.09 o
   1   5   5        7.84        9.63      0.69 o
   2   5   5       53.13       47.26      1.02 o
   3   5   5        7.78        6.81      0.81 o
   4   5   5        3.54        1.43      0.52 o
   5   5   5       33.36       27.79      1.29 o
   6   5   5       39.30       35.01      1.24 o
   7   5   5        2.47        0.19      0.53 o
   8   5   5        0.36       -0.17      0.62 o
   9   5   5        0.00        0.26      0.85 o
  -9   6   5        4.32        5.60      0.91 o
  -8   6   5        0.75        1.55      0.72 o
  -7   6   5      115.00      117.42      2.26 o
  -6   6   5        6.12        8.31      0.95 o
  -5   6   5        0.71       -0.05      0.39 o
  -4   6   5       64.81       51.02      1.07 o
  -3   6   5       12.93       11.59      0.59 o
  -2   6   5        3.47        2.63      0.35 o
  -1   6   5      239.60      241.58      3.62 o
   0   6   5        6.98        8.16      0.56 o
   1   6   5      511.33      525.96      7.30 o
   2   6   5        2.26        3.32      0.70 o
   3   6   5       41.01       36.45      0.98 o
   4   6   5        6.53        6.02      0.59 o
   5   6   5        1.08        1.15      0.44 o
   6   6   5        0.00       -0.52      0.52 o
   7   6   5        0.40       -0.54      0.54 o
   8   6   5        7.19       10.49      1.00 o
  -8   7   5        4.52        5.84      0.89 o
  -7   7   5        3.51        2.95      0.66 o
  -6   7   5        8.54        9.10      0.73 o
  -5   7   5       10.66       11.06      0.74 o
  -4   7   5        5.90        6.90      0.61 o
  -3   7   5       57.35       51.51      1.55 o
  -2   7   5        3.51        2.62      0.77 o
  -1   7   5        6.61        8.27      1.30 o
   0   7   5       56.97       56.49      1.65 o
   1   7   5        6.30        8.55      0.73 o
   2   7   5       13.77       11.84      0.78 o
   3   7   5        2.01        1.10      0.48 o
   4   7   5        1.56        1.23      0.49 o
   5   7   5       12.17       13.36      0.75 o
   6   7   5       13.47       14.03      0.82 o
   7   7   5        0.12       -0.31      0.58 o
  -7   8   5        0.09       -0.84      1.20 o
  -6   8   5       11.35       12.93      1.33 o
  -5   8   5        1.75        1.83      0.71 o
  -4   8   5        3.04        2.47      0.92 o
  -3   8   5        3.65        2.18      0.71 o
  -2   8   5        9.89        8.84      1.06 o
  -1   8   5        0.77       -0.29      0.75 o
   0   8   5        4.88        5.75      0.93 o
   1   8   5      145.08      134.17      3.04 o
   2   8   5        8.18        7.98      0.90 o
   3   8   5        1.73        0.50      0.56 o
   4   8   5        1.75        1.46      0.61 o
   5   8   5        0.88        0.99      0.59 o
   6   8   5        1.23       -0.41      0.58 o
  -5   9   5       10.57        7.34      2.76 o
  -4   9   5        0.30       -0.48      1.08 o
  -3   9   5        1.63        1.51      0.80 o
  -2   9   5        2.68        2.39      0.97 o
  -1   9   5        2.75        3.29      0.97 o
   0   9   5        1.80        2.96      1.06 o
   1   9   5       58.80       62.79      3.25 o
   2   9   5        6.70        9.97      1.07 o
   3   9   5        5.66        7.80      0.97 o
   4   9   5        0.20        1.38      1.02 o
 -10   0   6        1.15        1.76      0.78 o
  -8   0   6      172.46      161.60      4.33 o
  -6   0   6      569.69      574.78     13.31 o
  -4   0   6     7212.27     7259.76    308.24 o
  -2   0   6       50.62       63.26      1.66 o
   0   0   6       83.22       90.39      2.79 o
   2   0   6      115.78      129.91      2.50 o
   4   0   6     2402.98     2635.44     86.62 o
   6   0   6        3.58        1.08      0.96 o
   8   0   6      170.74      163.83      7.00 o
  10   0   6       28.01       24.39      1.44 o
 -11   1   6       22.42       25.28      1.17 o
 -10   1   6        2.67        3.40      0.62 o
  -9   1   6       58.66       53.44      1.42 o
  -8   1   6       20.38       16.61      0.88 o
  -7   1   6        4.18        3.90      0.92 o
  -6   1   6      498.86      452.76      6.79 o
  -5   1   6       12.75       10.61      0.31 o
  -4   1   6       34.62       35.21      0.62 o
  -3   1   6      521.99      540.31      7.48 o
  -2   1   6     1135.16     1178.86     12.34 o
  -1   1   6     3424.30     3274.86     53.63 o
   0   1   6      335.76      344.87      4.39 o
   1   1   6     8000.84     7978.93    108.88 o
   2   1   6      687.86      725.70      9.10 o
   3   1   6       11.86        7.95      0.97 o
   4   1   6      243.38      254.18      4.98 o
   5   1   6       24.93       30.53      1.53 o
   6   1   6        0.02       -0.14      0.25 o
   7   1   6        3.99        3.58      1.27 o
   8   1   6        1.93        1.78      0.48 o
   9   1   6        8.58        9.56      0.73 o
  10   1   6        1.47        0.91      0.53 o
 -11   2   6        7.71        7.85      0.82 o
 -10   2   6        2.02        0.56      0.53 o
  -9   2   6       55.45       49.72      1.30 o
  -8   2   6        0.07       -0.42      0.42 o
  -7   2   6      659.63      656.39      9.75 o
  -6   2   6      618.51      583.50      6.88 o
  -5   2   6       48.38       39.98      0.63 o
  -4   2   6      208.54      198.14      2.45 o
  -3   2   6     2454.30     2542.87     35.78 o
  -2   2   6      294.67      327.58      3.83 o
  -1   2   6      706.31      716.43      9.00 o
   0   2   6     1465.98     1548.22     21.07 o
   1   2   6     1195.13     1260.59     17.16 o
   2   2   6     1011.50     1129.50     14.30 o
   3   2   6       23.84       30.11      0.61 o
   4   2   6      222.48      249.61      5.32 o
   5   2   6        0.01       -0.05      0.75 o
   6   2   6        0.00       -0.31      0.31 o
   7   2   6      118.02      112.21      2.34 o
   8   2   6        9.31        9.85      0.72 o
   9   2   6       25.55       23.53      1.56 o
  10   2   6       10.05       12.27      1.61 o
 -10   3   6        6.78        8.36      0.81 o
  -9   3   6        3.23        3.13      0.56 o
  -8   3   6        6.58        7.11      0.59 o
  -7   3   6      201.40      206.36      3.44 o
  -6   3   6      991.93      948.38     12.22 o
  -5   3   6       85.94       89.47      1.31 o
  -4   3   6        3.65        4.14      0.28 o
  -3   3   6      142.57      146.22      1.76 o
  -2   3   6      789.30      805.87      8.71 o
  -1   3   6      197.41      231.99      2.79 o
   0   3   6      822.84      827.86     10.74 o
   1   3   6       11.36       13.01      0.81 o
   2   3   6        0.35        0.43      0.72 o
   3   3   6       72.88       76.08      1.07 o
   4   3   6       58.14       52.95      1.16 o
   5   3   6       17.93       15.03      0.53 o
   6   3   6        5.48        3.13      0.71 o
   7   3   6       22.46       25.00      1.08 o
   8   3   6        2.33        3.48      1.68 o
   9   3   6        0.09        0.72      1.68 o
  10   3   6        0.08        1.72      1.26 o
 -10   4   6        0.27       -0.63      0.63 o
  -9   4   6        0.03       -0.58      0.58 o
  -8   4   6        1.34        0.26      0.66 o
  -7   4   6      107.46      108.90      1.87 o
  -6   4   6       15.85       18.88      0.78 o
  -5   4   6        0.06       -0.05      0.43 o
  -4   4   6       86.71       91.62      1.36 o
  -3   4   6       18.82       20.62      0.59 o
  -2   4   6      101.17      140.52      1.85 o
  -1   4   6      469.67      483.31      5.65 o
   0   4   6        7.33        8.16      0.49 o
   1   4   6      702.21      654.41      9.03 o
   2   4   6       31.31       32.09      0.80 o
   3   4   6       20.59       17.39      0.65 o
   4   4   6       76.70       91.51      1.81 o
   5   4   6        0.07        0.35      0.37 o
   6   4   6        0.88       -0.02      0.79 o
   7   4   6        6.85        6.85      0.90 o
   8   4   6        0.02       -0.46      0.55 o
   9   4   6        0.35        0.52      0.66 o
  -9   5   6        0.17       -0.63      0.63 o
  -8   5   6        3.08        2.58      0.69 o
  -7   5   6      207.00      213.31      3.49 o
  -6   5   6      464.59      461.90      6.80 o
  -5   5   6        2.52        1.06      0.59 o
  -4   5   6        9.70       10.55      0.48 o
  -3   5   6       71.22       64.99      1.06 o
  -2   5   6        2.62        1.74      0.25 o
  -1   5   6       17.98       14.86      0.59 o
   0   5   6       51.28       57.31      1.04 o
   1   5   6       48.38       50.37      1.16 o
   2   5   6        7.34        6.98      0.47 o
   3   5   6       16.46       19.22      0.79 o
   4   5   6       46.97       50.29      1.26 o
   5   5   6        5.40        7.91      0.58 o
   6   5   6       31.37       27.43      1.66 o
   7   5   6        0.96        0.33      0.59 o
   8   5   6        1.43        1.02      0.65 o
   9   5   6        4.71        4.99      1.20 o
  -9   6   6       18.66       22.29      1.26 o
  -8   6   6       11.35       15.26      1.07 o
  -7   6   6        5.80        6.79      0.70 o
  -6   6   6       33.90       34.73      1.20 o
  -5   6   6        4.13        2.71      0.46 o
  -4   6   6        8.62        8.10      0.51 o
  -3   6   6       14.16       15.69      0.68 o
  -2   6   6       57.82       57.74      1.09 o
  -1   6   6       23.90       22.45      1.00 o
   0   6   6       83.44       82.58      1.59 o
   1   6   6      127.07      119.74      2.87 o
   2   6   6        9.30        8.94      0.59 o
   3   6   6       13.71       14.91      0.71 o
   4   6   6        0.06       -0.39      0.39 o
   5   6   6        3.20        2.58      0.55 o
   6   6   6       22.21       17.58      0.89 o
   7   6   6        3.88        3.30      0.69 o
   8   6   6        0.24        0.04      0.63 o
  -8   7   6       23.88       30.54      1.49 o
  -7   7   6        0.23       -0.59      0.59 o
  -6   7   6        8.97        9.29      0.74 o
  -5   7   6      100.34       95.31      1.73 o
  -4   7   6        9.51        8.98      0.87 o
  -3   7   6        0.42        1.10      0.62 o
  -2   7   6        6.00        6.16      0.69 o
  -1   7   6        9.75       10.14      0.99 o
   0   7   6        7.54        6.62      0.67 o
   1   7   6      211.80      215.75      4.20 o
   2   7   6       99.79       87.28      1.92 o
   3   7   6        0.02       -0.46      0.46 o
   4   7   6        0.11       -0.04      0.48 o
   5   7   6        6.19        5.65      0.60 o
   6   7   6        0.87        0.11      0.54 o
   7   7   6        0.03       -0.56      0.56 o
  -6   8   6        1.19        1.63      1.06 o
  -5   8   6        1.11        0.32      0.84 o
  -4   8   6        7.92        6.47      0.83 o
  -3   8   6        0.19       -0.62      0.62 o
  -2   8   6        0.69        0.86      1.01 o
  -1   8   6       15.01       14.70      1.86 o
   0   8   6        6.87        4.56      0.81 o
   1   8   6        0.00        0.80      0.74 o
   2   8   6        0.31        2.41      0.78 o
   3   8   6        0.40        1.09      0.64 o
   4   8   6        0.78        1.45      0.61 o
   5   8   6        0.04       -0.08      0.55 o
   6   8   6        0.00        0.04      0.71 o
  -5   9   6        2.44        1.39      1.12 o
  -4   9   6        0.21       -0.72      0.72 o
  -3   9   6        1.37        1.06      0.89 o
  -2   9   6        1.84        1.31      0.89 o
  -1   9   6       26.06       27.16      2.34 o
   0   9   6        0.63       -0.06      1.02 o
   1   9   6        9.81       12.44      1.56 o
   2   9   6        1.60        1.75      1.14 o
   3   9   6       45.16       45.92      1.70 o
   4   9   6        4.86        6.48      1.68 o
 -11   0   7        0.78        0.89      1.20 o
  -9   0   7       12.36       12.08      1.68 o
  -7   0   7      484.33      449.39     10.64 o
  -5   0   7        1.10        1.47      0.27 o
  -3   0   7     1673.73     1555.35     34.84 o
  -1   0   7     2203.89     2205.88     87.31 o
   1   0   7      225.81      212.24      4.96 o
   3   0   7      306.49      323.78      5.98 o
   5   0   7       78.18       74.05      3.37 o
   7   0   7      134.30      120.19      5.30 o
   9   0   7      112.70      113.73      5.54 o
 -11   1   7       19.97       21.04      1.64 o
 -10   1   7        4.91        6.73      0.69 o
  -9   1   7        5.90        6.56      0.68 o
  -8   1   7       92.88       79.96      1.82 o
  -7   1   7      200.30      197.50      3.58 o
  -6   1   7      108.00       95.19      1.93 o
  -5   1   7        0.04        0.36      0.16 o
  -4   1   7        2.71        0.30      0.21 o
  -3   1   7      790.57      871.99     11.98 o
  -2   1   7       14.27       15.71      0.39 o
  -1   1   7       82.31       83.15      1.29 o
   0   1   7      459.64      456.23      6.25 o
   1   1   7        9.75       11.13      0.34 o
   2   1   7        2.33        4.57      0.22 o
   3   1   7       49.03       55.41      0.91 o
   4   1   7       45.72       55.93      1.41 o
   5   1   7      115.87      112.01      2.58 o
   6   1   7       15.41       17.38      0.63 o
   7   1   7       25.38       22.03      1.17 o
   8   1   7       22.89       19.31      0.89 o
   9   1   7       52.66       56.81      2.12 o
  10   1   7        1.22        2.05      1.23 o
 -11   2   7        9.07       12.11      0.95 o
 -10   2   7        0.72        0.45      0.55 o
  -9   2   7       12.85       11.43      0.76 o
  -8   2   7       51.62       49.47      1.35 o
  -7   2   7      216.06      212.39      3.51 o
  -6   2   7       37.68       35.76      0.81 o
  -5   2   7       32.49       30.39      0.56 o
  -4   2   7     1284.71     1344.58     16.43 o
  -3   2   7      116.52      127.44      1.73 o
  -2   2   7       22.50       35.11      0.57 o
  -1   2   7      209.93      235.46      3.08 o
   0   2   7        2.93        1.55      0.16 o
   1   2   7      868.46      867.52     11.89 o
   2   2   7      249.79      265.69      3.46 o
   3   2   7      521.60      533.15      6.77 o
   4   2   7      633.38      726.61     10.75 o
   5   2   7        0.19        0.21      0.26 o
   6   2   7       66.33       57.35      2.16 o
   7   2   7       41.68       37.51      1.50 o
   8   2   7       12.52       10.20      1.80 o
   9   2   7        2.95        5.64      1.80 o
  10   2   7        6.74        8.59      1.52 o
 -10   3   7        0.06       -0.09      0.57 o
  -9   3   7        6.66        9.63      0.68 o
  -8   3   7        0.03       -0.39      0.70 o
  -7   3   7       27.64       26.36      1.66 o
  -6   3   7      138.31      143.60      2.20 o
  -5   3   7      666.56      622.10      7.30 o
  -4   3   7       10.88        9.69      0.39 o
  -3   3   7       87.94      104.53      1.47 o
  -2   3   7       29.45       32.33      0.59 o
  -1   3   7      489.40      555.64      6.42 o
   0   3   7      138.34      147.49      2.03 o
   1   3   7        0.20        0.06      0.17 o
   2   3   7      990.41     1083.06     14.90 o
   3   3   7        9.85        8.17      0.39 o
   4   3   7        7.67       10.10      0.40 o
   5   3   7       35.45       34.85      0.94 o
   6   3   7        1.11        0.59      0.59 o
   7   3   7        1.55        0.31      0.45 o
   8   3   7        0.17        0.16      0.60 o
   9   3   7        1.36        1.43      0.46 o
  10   3   7        2.23        4.20      2.04 o
 -10   4   7        1.38        0.24      0.71 o
  -9   4   7        3.28        1.65      0.81 o
  -8   4   7        2.75        1.73      0.54 o
  -7   4   7      256.56      248.42      4.45 o
  -6   4   7      348.56      349.77      4.81 o
  -5   4   7       27.48       24.30      1.02 o
  -4   4   7      180.87      185.42      2.41 o
  -3   4   7      667.47      642.86      7.07 o
  -2   4   7      124.25      123.03      1.67 o
  -1   4   7     1658.40     1766.94     20.01 o
   0   4   7        0.55        0.18      0.18 o
   1   4   7        1.22        4.14      0.34 o
   2   4   7      172.54      194.03      3.27 o
   3   4   7       46.91       47.59      1.11 o
   4   4   7       35.33       35.62      1.00 o
   5   4   7       30.85       32.49      0.93 o
   6   4   7       28.09       24.03      1.02 o
   7   4   7        0.84        0.22      0.49 o
   8   4   7        0.12        0.03      0.55 o
   9   4   7        0.00        0.87      0.90 o
  -9   5   7        0.87        0.44      0.70 o
  -8   5   7       23.14       21.50      1.10 o
  -7   5   7        5.57        6.77      0.80 o
  -6   5   7        2.74        4.13      0.60 o
  -5   5   7       19.56       20.30      0.75 o
  -4   5   7        3.41        2.92      0.33 o
  -3   5   7       22.41       23.08      0.66 o
  -2   5   7        0.40        0.54      0.24 o
  -1   5   7      405.58      411.78      4.92 o
   0   5   7      186.15      195.51      2.71 o
   1   5   7       65.58       63.04      1.26 o
   2   5   7      376.21      373.17      6.00 o
   3   5   7       60.23       58.36      1.37 o
   4   5   7        2.17        3.12      0.76 o
   5   5   7       17.83       16.32      0.77 o
   6   5   7        0.28       -0.45      0.45 o
   7   5   7        2.64        2.42      0.55 o
   8   5   7        0.01        0.07      0.54 o
   9   5   7        3.53        4.24      0.84 o
  -9   6   7        4.46        6.78      1.18 o
  -8   6   7        7.50        8.74      0.94 o
  -7   6   7        0.10       -0.57      0.63 o
  -6   6   7        4.51        5.15      0.64 o
  -5   6   7        2.97        0.86      0.41 o
  -4   6   7        1.94        2.13      0.42 o
  -3   6   7       12.95       11.21      0.49 o
  -2   6   7       26.28       25.73      0.87 o
  -1   6   7       22.94       26.02      1.32 o
   0   6   7      158.09      140.53      2.34 o
   1   6   7      174.73      169.60      3.57 o
   2   6   7        0.52       -0.11      0.44 o
   3   6   7       36.80       32.58      0.95 o
   4   6   7       34.89       40.53      1.21 o
   5   6   7        0.68        0.03      0.50 o
   6   6   7        4.67        2.52      0.59 o
   7   6   7        5.70        6.21      0.73 o
   8   6   7        0.00        0.07      0.68 o
  -8   7   7       20.52       24.85      1.37 o
  -7   7   7       11.23       11.63      0.99 o
  -6   7   7       25.33       28.20      1.09 o
  -5   7   7        5.83        6.10      0.64 o
  -4   7   7       34.90       35.59      1.31 o
  -3   7   7       57.44       55.76      1.63 o
  -2   7   7        0.40       -0.53      0.53 o
  -1   7   7      103.44       97.96      5.35 o
   0   7   7        0.16       -0.52      0.52 o
   1   7   7       64.03       59.53      1.58 o
   2   7   7       12.05       10.41      1.06 o
   3   7   7       10.91       11.58      0.69 o
   4   7   7       25.45       26.03      0.95 o
   5   7   7        6.31        5.64      0.65 o
   6   7   7        0.35        0.37      0.68 o
   7   7   7       13.01       12.95      0.84 o
  -6   8   7       41.19       45.16      2.08 o
  -5   8   7        1.53        0.26      0.95 o
  -4   8   7        3.90        4.66      0.76 o
  -3   8   7        0.45        0.45      0.67 o
  -2   8   7        1.08        1.17      0.69 o
  -1   8   7       18.95       20.56      1.26 o
   0   8   7       12.17       12.31      0.98 o
   1   8   7       17.39       23.25      1.24 o
   2   8   7      143.71      137.91      2.80 o
   3   8   7        3.19        3.21      0.67 o
   4   8   7        1.17        0.86      0.65 o
   5   8   7        0.02       -0.55      0.55 o
   6   8   7        2.08        1.64      1.12 o
  -5   9   7        2.50        1.32      1.44 o
  -4   9   7        0.02       -0.72      0.77 o
  -3   9   7        0.12       -0.52      0.89 o
  -2   9   7        3.10        1.47      0.89 o
  -1   9   7        6.54        5.51      1.44 o
   0   9   7        2.74        3.78      0.97 o
   1   9   7       11.25       12.02      1.36 o
   2   9   7       28.26       26.99      1.88 o
   3   9   7        0.68        0.74      0.80 o
   4   9   7        5.87        8.16      1.80 o
 -10   0   8       15.79       14.15      1.24 o
  -8   0   8        0.75        0.62      0.66 o
  -6   0   8        1.08        0.16      0.49 o
  -4   0   8     1592.86     1535.91     46.43 o
  -2   0   8      296.86      302.93      5.66 o
   0   0   8      739.27      730.32     13.27 o
   2   0   8       77.93      101.92      2.06 o
   4   0   8      275.88      312.98      5.82 o
   6   0   8       22.69       26.68      1.20 o
   8   0   8        0.86       -0.12      1.44 o
  10   0   8       26.05       38.06      2.33 o
 -11   1   8       42.10       52.74      1.63 o
 -10   1   8        0.11        0.46      0.53 o
  -9   1   8       46.28       48.84      1.41 o
  -8   1   8       49.93       43.35      1.28 o
  -7   1   8        0.56        0.35      0.48 o
  -6   1   8        2.08        2.97      1.14 o
  -5   1   8        0.62        2.19      0.24 o
  -4   1   8      224.76      234.02      3.40 o
  -3   1   8     6032.16     6098.98    141.92 o
  -2   1   8       69.65       64.11      0.90 o
  -1   1   8       87.81       81.50      1.29 o
   0   1   8      799.77      794.36      9.97 o
   1   1   8        6.26        6.28      0.28 o
   2   1   8      315.44      303.10      9.65 o
   3   1   8       90.76       93.33      1.42 o
   4   1   8      161.04      170.09      2.33 o
   5   1   8       70.92       85.50      2.48 o
   6   1   8        2.84        1.84      0.72 o
   7   1   8       34.09       29.13      1.70 o
   8   1   8        0.06       -0.92      0.92 o
   9   1   8       22.27       22.24      1.53 o
  10   1   8       20.64       25.37      2.08 o
 -11   2   8        7.05        8.28      0.85 o
 -10   2   8        0.00       -0.08      0.56 o
  -9   2   8       13.49       12.66      0.79 o
  -8   2   8        8.42        7.41      0.66 o
  -7   2   8        0.28       -0.42      0.42 o
  -6   2   8       83.34       74.73      1.35 o
  -5   2   8       43.43       40.44      0.72 o
  -4   2   8        3.93        7.73      0.29 o
  -3   2   8      297.92      296.43      3.51 o
  -2   2   8       80.73       92.20      1.14 o
  -1   2   8      820.40      849.15     11.66 o
   0   2   8        4.16        3.65      0.24 o
   1   2   8      497.53      477.30      6.64 o
   2   2   8     1460.62     1428.77     18.88 o
   3   2   8       18.63       21.20      0.50 o
   4   2   8      225.76      230.75      3.10 o
   5   2   8       53.81       63.30      1.49 o
   6   2   8        0.69        1.39      0.32 o
   7   2   8        1.03        0.47      0.67 o
   8   2   8        1.17        0.36      1.32 o
   9   2   8        0.61       -0.24      1.56 o
  10   2   8        4.99        8.76      2.28 o
 -10   3   8        0.70        0.34      0.62 o
  -9   3   8        0.01        0.15      0.70 o
  -8   3   8       20.27       18.81      0.92 o
  -7   3   8       53.89       50.07      1.28 o
  -6   3   8      149.62      143.31      2.19 o
  -5   3   8        0.14        0.74      0.28 o
  -4   3   8      660.72      662.52      8.27 o
  -3   3   8      120.87      141.08      1.84 o
  -2   3   8       78.35       91.27      1.25 o
  -1   3   8      537.76      576.81      6.65 o
   0   3   8        1.70        1.12      0.26 o
   1   3   8       10.09       12.84      0.38 o
   2   3   8       97.45      100.63      1.64 o
   3   3   8      316.46      327.70      4.31 o
   4   3   8        2.34        2.04      0.29 o
   5   3   8       54.44       58.23      1.25 o
   6   3   8        8.06        7.17      0.59 o
   7   3   8        7.24        5.97      0.65 o
   8   3   8       33.00       27.80      1.18 o
   9   3   8        0.61        0.69      0.46 o
 -10   4   8        1.01        0.04      1.20 o
  -9   4   8        0.14       -0.61      0.61 o
  -8   4   8        5.20        6.13      0.87 o
  -7   4   8       28.10       32.07      1.56 o
  -6   4   8      662.53      659.73      8.67 o
  -5   4   8       41.90       41.27      1.12 o
  -4   4   8       51.82       49.32      0.90 o
  -3   4   8        4.40        8.27      0.50 o
  -2   4   8        9.31       11.77      0.39 o
  -1   4   8      144.38      163.89      2.10 o
   0   4   8      175.21      177.56      2.29 o
   1   4   8       23.52       17.27      0.58 o
   2   4   8      136.44      124.00      2.24 o
   3   4   8       11.31       11.86      0.60 o
   4   4   8      246.49      259.65      4.35 o
   5   4   8        3.18        2.23      0.45 o
   6   4   8       26.30       20.63      0.80 o
   7   4   8       28.94       27.86      0.97 o
   8   4   8        7.40        6.99      0.65 o
   9   4   8        3.18        4.06      0.66 o
  -9   5   8        6.06        5.19      0.91 o
  -8   5   8       20.50       21.25      1.09 o
  -7   5   8        0.77       -0.15      0.60 o
  -6   5   8       14.30       17.66      0.78 o
  -5   5   8       38.43       38.01      1.57 o
  -4   5   8        0.03       -0.28      0.28 o
  -3   5   8      177.28      189.05      2.88 o
  -2   5   8        2.21        2.05      0.28 o
  -1   5   8       57.95       70.03      1.34 o
   0   5   8      156.90      162.16      2.33 o
   1   5   8      238.45      234.73      3.48 o
   2   5   8      222.71      223.20      4.03 o
   3   5   8       54.87       51.74      1.32 o
   4   5   8       75.40       70.93      1.60 o
   5   5   8        0.74       -0.04      0.43 o
   6   5   8        5.23        4.70      0.57 o
   7   5   8       11.59       11.15      0.75 o
   8   5   8        0.05       -0.53      0.54 o
  -9   6   8        9.09       11.70      1.14 o
  -8   6   8        3.24        4.82      0.84 o
  -7   6   8        0.77        0.61      0.64 o
  -6   6   8       89.83       85.61      1.79 o
  -5   6   8       17.27       14.29      0.72 o
  -4   6   8       33.28       33.06      0.87 o
  -3   6   8       11.03       10.62      0.53 o
  -2   6   8        1.87        3.57      0.49 o
  -1   6   8       88.54       91.50      2.09 o
   0   6   8        5.40        4.94      0.66 o
   1   6   8      277.86      276.92      4.76 o
   2   6   8       26.08       25.38      0.87 o
   3   6   8       24.40       23.20      0.83 o
   4   6   8       65.56       60.16      1.76 o
   5   6   8        1.69        1.42      0.54 o
   6   6   8        2.84        2.08      0.57 o
   7   6   8        2.30        1.07      0.59 o
   8   6   8        6.37        7.85      0.82 o
  -8   7   8        0.01       -0.79      0.79 o
  -7   7   8        0.13       -0.06      0.71 o
  -6   7   8        1.45        2.05      0.61 o
  -5   7   8       28.83       29.31      1.59 o
  -4   7   8        8.56        9.30      0.82 o
  -3   7   8       18.44       15.86      0.96 o
  -2   7   8        0.00        0.12      0.55 o
  -1   7   8        0.01        0.68      0.40 o
   0   7   8       14.57       15.28      0.81 o
   1   7   8        1.83        1.77      0.57 o
   2   7   8       22.81       19.09      0.93 o
   3   7   8        4.12        4.23      0.56 o
   4   7   8        1.27        1.05      0.51 o
   5   7   8        1.49        1.03      0.54 o
   6   7   8        9.06        7.13      0.71 o
   7   7   8        1.49        1.09      0.73 o
  -6   8   8        0.06        0.31      1.01 o
  -5   8   8       17.01       15.76      1.47 o
  -4   8   8       39.59       36.56      1.43 o
  -3   8   8        3.93        4.19      1.19 o
  -2   8   8        1.61        0.75      0.78 o
  -1   8   8       10.51       11.68      1.09 o
   0   8   8        0.81        1.95      0.69 o
   1   8   8       18.17       19.04      1.14 o
   2   8   8        0.31        2.99      0.72 o
   3   8   8        0.42        0.40      0.62 o
   4   8   8        2.93        2.65      0.67 o
   5   8   8        0.23        0.56      0.60 o
  -4   9   8        0.41        0.90      1.02 o
  -3   9   8        9.25        9.93      1.18 o
  -2   9   8        4.11        4.38      0.97 o
  -1   9   8        9.06       11.61      1.26 o
   0   9   8        0.57        0.51      0.89 o
   1   9   8        0.05       -0.18      0.93 o
   2   9   8        7.81        9.93      1.07 o
   3   9   8        1.33        0.60      1.44 o
 -11   0   9       14.85       15.63      1.38 o
  -9   0   9       26.61       21.40      1.35 o
  -7   0   9       69.21       69.25      2.29 o
  -5   0   9       94.97       81.63      2.38 o
  -3   0   9     3566.75     3703.26    112.70 o
  -1   0   9      963.33      979.74     22.03 o
   1   0   9      204.22      206.61      4.85 o
   3   0   9      225.04      207.69      3.98 o
   5   0   9       12.13       11.48      0.51 o
   7   0   9       16.51       20.10      1.20 o
   9   0   9       72.46       81.59      2.83 o
 -11   1   9        2.39        3.61      0.77 o
 -10   1   9       15.89       17.56      0.98 o
  -9   1   9        1.80        2.51      0.59 o
  -8   1   9        0.23       -0.01      0.48 o
  -7   1   9       28.61       25.95      0.94 o
  -6   1   9        4.72        3.43      0.43 o
  -5   1   9        1.95        4.96      0.31 o
  -4   1   9      543.91      619.63      8.66 o
  -3   1   9      776.10      795.79      9.81 o
  -2   1   9       50.57       45.26      0.80 o
  -1   1   9      159.03      164.86      2.22 o
   0   1   9      126.83      120.79      1.89 o
   1   1   9      428.88      428.98      6.93 o
   2   1   9      591.72      623.31      8.86 o
   3   1   9        2.63        4.71      0.43 o
   4   1   9        5.60        7.57      0.32 o
   5   1   9       50.79       51.81      0.96 o
   6   1   9       10.17        9.79      0.44 o
   7   1   9       19.78       15.15      1.36 o
   8   1   9        3.98        0.19      1.01 o
   9   1   9        5.36        4.42      0.65 o
  10   1   9       40.50       48.89      2.60 o
 -11   2   9       22.61       31.50      1.99 o
 -10   2   9        1.07       -0.68      0.68 o
  -9   2   9        7.89        9.76      0.76 o
  -8   2   9      219.71      199.43      3.73 o
  -7   2   9       18.47       16.95      0.87 o
  -6   2   9       13.03       14.54      0.80 o
  -5   2   9      123.28      124.42      1.75 o
  -4   2   9      579.48      546.38      6.81 o
  -3   2   9        1.31        2.85      0.21 o
  -2   2   9      189.09      193.25      2.60 o
  -1   2   9     1829.40     1897.42     29.47 o
   0   2   9        1.88        2.47      0.55 o
   1   2   9      125.94      130.21      1.98 o
   2   2   9     3095.41     3144.82     42.71 o
   3   2   9       57.89       55.54      1.40 o
   4   2   9        2.96        1.62      0.24 o
   5   2   9       12.71       10.61      0.42 o
   6   2   9       30.83       32.27      0.73 o
   7   2   9       12.62       10.75      0.55 o
   8   2   9       11.65       11.23      1.02 o
   9   2   9        8.59        9.60      1.03 o
  10   2   9        2.75        4.92      1.92 o
 -10   3   9       13.30       15.39      1.32 o
  -9   3   9        0.23        0.10      0.69 o
  -8   3   9       20.08       18.19      0.93 o
  -7   3   9       24.62       23.42      1.00 o
  -6   3   9      103.84      101.34      1.78 o
  -5   3   9       60.30       57.90      1.03 o
  -4   3   9        0.10       -0.22      0.22 o
  -3   3   9      865.18      837.35      9.62 o
  -2   3   9       45.07       52.09      0.78 o
  -1   3   9      394.70      463.89      5.94 o
   0   3   9        0.84        0.49      0.18 o
   1   3   9       15.47       16.82      0.45 o
   2   3   9      663.39      629.49      8.77 o
   3   3   9      124.73      129.00      2.07 o
   4   3   9       86.44       91.53      1.59 o
   5   3   9       45.70       45.34      1.12 o
   6   3   9        0.00       -0.33      0.38 o
   7   3   9       39.42       41.88      1.27 o
   8   3   9        2.81        2.18      0.49 o
   9   3   9        0.14       -0.12      0.49 o
 -10   4   9        2.06        1.38      0.78 o
  -9   4   9        0.11       -0.60      0.63 o
  -8   4   9        1.40        1.97      0.73 o
  -7   4   9       13.94       13.12      0.84 o
  -6   4   9       26.26       27.91      1.54 o
  -5   4   9     1029.90      975.48     12.12 o
  -4   4   9        1.06        0.99      0.29 o
  -3   4   9       12.63       12.23      0.50 o
  -2   4   9      125.59      114.10      1.46 o
  -1   4   9        3.11        2.14      0.25 o
   0   4   9        1.24        2.45      0.35 o
   1   4   9        0.00       -0.26      0.26 o
   2   4   9       24.46       22.86      1.32 o
   3   4   9       61.42       69.68      1.49 o
   4   4   9        0.05        0.66      0.42 o
   5   4   9        7.53        9.11      0.58 o
   6   4   9        8.90        9.51      0.62 o
   7   4   9       31.83       26.14      0.95 o
   8   4   9        9.25        9.98      0.80 o
   9   4   9        0.60        1.25      0.56 o
  -9   5   9       13.27       15.06      1.17 o
  -8   5   9        0.25       -0.53      0.69 o
  -7   5   9       59.55       51.10      1.78 o
  -6   5   9       34.59       33.85      1.07 o
  -5   5   9      188.84      185.76      3.04 o
  -4   5   9       38.27       37.32      0.84 o
  -3   5   9        0.05        0.09      0.29 o
  -2   5   9        2.13        2.63      0.30 o
  -1   5   9        5.14        5.53      0.48 o
   0   5   9      252.64      261.09      3.51 o
   1   5   9       36.24       35.52      1.02 o
   2   5   9      155.46      155.64      3.32 o
   3   5   9      216.19      195.10      3.43 o
   4   5   9        0.57        0.15      0.79 o
   5   5   9       10.62       10.24      0.81 o
   6   5   9        0.05       -0.47      0.47 o
   7   5   9        4.31        3.61      0.61 o
   8   5   9        9.16        8.97      0.77 o
  -9   6   9        2.37        3.60      1.19 o
  -8   6   9       39.04       46.80      1.87 o
  -7   6   9       18.31       21.49      1.34 o
  -6   6   9       17.40       22.20      1.03 o
  -5   6   9       70.61       69.92      1.71 o
  -4   6   9       84.43       75.21      1.48 o
  -3   6   9       23.57       26.37      0.82 o
  -2   6   9       98.64       95.18      1.92 o
  -1   6   9        0.69        0.18      0.36 o
   0   6   9       52.23       51.39      1.29 o
   1   6   9       97.57       90.81      1.72 o
   2   6   9       17.42       18.12      0.95 o
   3   6   9       26.75       25.33      0.99 o
   4   6   9        0.06       -0.50      0.50 o
   5   6   9        4.63        2.32      0.57 o
   6   6   9        4.53        1.13      0.58 o
   7   6   9        6.07        5.31      0.72 o
  -8   7   9       21.68       28.06      1.64 o
  -7   7   9        0.80        0.83      0.82 o
  -6   7   9       17.25       19.23      1.04 o
  -5   7   9       24.54       25.11      2.22 o
  -4   7   9        8.12        6.90      0.79 o
  -3   7   9        0.26       -0.56      0.56 o
  -2   7   9        8.71        5.80      0.71 o
  -1   7   9        6.97        6.67      0.74 o
   0   7   9       34.86       32.82      1.10 o
   1   7   9       29.08       29.85      1.10 o
   2   7   9        3.50        5.06      0.85 o
   3   7   9        1.92        3.30      0.56 o
   4   7   9       30.49       27.81      0.97 o
   5   7   9        7.21        6.28      0.66 o
   6   7   9        0.07       -0.39      0.56 o
   7   7   9        0.02       -1.32      1.32 o
  -6   8   9       28.10       26.45      1.73 o
  -5   8   9        4.59        6.91      1.21 o
  -4   8   9        5.81        4.76      0.84 o
  -3   8   9       32.99       26.67      1.64 o
  -2   8   9       10.14        9.76      2.22 o
  -1   8   9        0.00       -0.85      0.90 o
   0   8   9        0.02       -0.62      0.62 o
   1   8   9       12.82       14.83      1.08 o
   2   8   9       74.10       73.51      1.86 o
   3   8   9        0.00        0.47      0.66 o
   4   8   9        0.39        1.02      0.68 o
   5   8   9        0.01       -0.67      0.67 o
  -4   9   9        0.00        1.43      1.01 o
  -3   9   9        0.71        1.21      1.86 o
  -2   9   9        1.93        1.27      0.97 o
  -1   9   9        0.97        2.96      1.01 o
   0   9   9        0.01       -0.51      0.86 o
   1   9   9        0.07       -0.89      0.89 o
   2   9   9       22.92       23.62      1.73 o
   3   9   9        3.11        2.04      1.56 o
 -10   0  10       10.85       15.37      1.56 o
  -8   0  10      457.39      353.66      8.73 o
  -6   0  10       40.40       36.03      1.49 o
  -4   0  10       89.66       80.58      2.34 o
  -2   0  10      769.46      754.87     13.79 o
   0   0  10     3356.36     3609.08     64.65 o
   2   0  10     1407.35     1445.02     32.29 o
   4   0  10      367.44      362.41     12.13 o
   6   0  10        0.13       -0.19      0.34 o
   8   0  10        1.12        0.76      0.55 o
  10   0  10       15.29       13.14      1.20 o
 -11   1  10        4.95        7.43      0.86 o
 -10   1  10       27.76       28.80      1.21 o
  -9   1  10       15.42       13.95      0.84 o
  -8   1  10        7.67        4.57      0.59 o
  -7   1  10       17.13       13.21      0.77 o
  -6   1  10       24.38       17.36      0.77 o
  -5   1  10      154.53      157.17      2.42 o
  -4   1  10      194.24      217.70      3.23 o
  -3   1  10     1151.24     1210.92     13.74 o
  -2   1  10      314.12      338.38      4.95 o
  -1   1  10      934.34      978.41     17.36 o
   0   1  10       20.51       21.50      0.58 o
   1   1  10        9.17        7.73      0.44 o
   2   1  10      164.46      151.96      2.33 o
   3   1  10       67.22       72.80      1.14 o
   4   1  10       67.17       70.40      1.13 o
   5   1  10        5.78        7.78      0.40 o
   6   1  10       10.75        9.48      0.49 o
   7   1  10       34.72       36.69      0.95 o
   8   1  10       29.65       23.76      0.82 o
   9   1  10        0.11        0.18      0.78 o
  10   1  10        0.05        2.04      2.04 o
 -11   2  10       15.88       19.86      1.20 o
 -10   2  10        9.37       12.87      0.89 o
  -9   2  10        0.02        0.05      0.48 o
  -8   2  10        1.78        2.34      0.55 o
  -7   2  10       43.62       43.56      1.26 o
  -6   2  10      106.56       97.16      2.06 o
  -5   2  10        0.70        0.56      0.25 o
  -4   2  10       79.17       79.74      1.20 o
  -3   2  10      920.24      972.72     11.10 o
  -2   2  10       40.58       41.93      0.86 o
  -1   2  10        2.52        1.16      0.21 o
   0   2  10      627.61      671.24      8.51 o
   1   2  10      325.67      335.48      4.77 o
   2   2  10      935.49      948.95     13.09 o
   3   2  10      607.63      631.30      8.10 o
   4   2  10       44.98       47.73      0.95 o
   5   2  10        6.68        7.27      0.80 o
   6   2  10        1.02        0.04      0.33 o
   7   2  10        0.36        0.85      0.38 o
   8   2  10        6.48        7.83      0.63 o
   9   2  10        4.71        5.60      0.55 o
 -10   3  10       26.26       32.21      1.32 o
  -9   3  10       11.80       13.41      0.87 o
  -8   3  10        1.45        2.05      0.57 o
  -7   3  10       47.74       41.11      1.27 o
  -6   3  10      170.55      170.99      3.25 o
  -5   3  10      702.34      670.77      9.46 o
  -4   3  10       76.40       62.02      1.05 o
  -3   3  10       19.86       19.45      0.59 o
  -2   3  10      213.24      251.86      2.88 o
  -1   3  10        7.62        4.66      0.29 o
   0   3  10      472.36      501.38      5.96 o
   1   3  10       44.70       43.11      0.79 o
   2   3  10       28.30       39.70      1.35 o
   3   3  10        1.39       -0.22      0.28 o
   4   3  10       35.22       34.18      0.92 o
   5   3  10        4.01        4.55      0.55 o
   6   3  10       11.61       12.51      0.72 o
   7   3  10       37.21       32.19      1.64 o
   8   3  10        4.63        4.33      0.56 o
   9   3  10        2.45        2.09      0.57 o
 -10   4  10        5.90        6.96      1.03 o
  -9   4  10       14.47       16.11      1.12 o
  -8   4  10        8.79        8.75      0.95 o
  -7   4  10        3.04        2.05      0.60 o
  -6   4  10      940.56      952.05     13.33 o
  -5   4  10       80.69       81.21      3.74 o
  -4   4  10        1.44        0.66      0.29 o
  -3   4  10      122.87      111.57      1.69 o
  -2   4  10      156.27      145.44      1.81 o
  -1   4  10       50.22       47.04      0.77 o
   0   4  10      370.29      389.08      5.16 o
   1   4  10      174.77      151.69      2.64 o
   2   4  10       33.05       35.09      1.37 o
   3   4  10       52.50       52.54      1.29 o
   4   4  10       34.96       36.97      1.05 o
   5   4  10       21.57       19.18      0.80 o
   6   4  10        0.47       -0.15      0.66 o
   7   4  10        3.24        2.39      0.56 o
   8   4  10       20.65       21.94      1.05 o
   9   4  10       11.15       11.90      0.88 o
  -9   5  10        3.20        2.82      0.84 o
  -8   5  10       10.73       10.82      1.38 o
  -7   5  10        0.20       -0.05      0.62 o
  -6   5  10        8.52        8.35      0.66 o
  -5   5  10        0.23       -0.50      0.50 o
  -4   5  10       15.11       16.03      0.61 o
  -3   5  10       54.39       54.27      1.04 o
  -2   5  10        0.00       -0.19      0.26 o
  -1   5  10      132.54      132.11      2.17 o
   0   5  10       13.39       13.61      0.56 o
   1   5  10       50.68       54.36      1.46 o
   2   5  10      197.32      207.06      4.27 o
   3   5  10        9.04        5.82      0.76 o
   4   5  10        9.91        9.26      0.67 o
   5   5  10        7.46        7.61      0.64 o
   6   5  10        3.43        1.65      0.53 o
   7   5  10       17.81       18.10      0.91 o
   8   5  10        5.60        6.03      0.80 o
  -8   6  10        0.04        0.11      0.78 o
  -7   6  10       10.58       11.47      1.03 o
  -6   6  10       72.62       74.18      1.84 o
  -5   6  10       19.42       19.58      0.99 o
  -4   6  10       18.17       15.92      0.71 o
  -3   6  10      211.94      198.43      3.42 o
  -2   6  10       21.39       20.99      0.83 o
  -1   6  10       25.02       26.68      0.83 o
   0   6  10       45.63       44.32      1.22 o
   1   6  10       22.09       18.75      1.02 o
   2   6  10      391.84      397.37      7.14 o
   3   6  10       21.90       22.13      0.94 o
   4   6  10        0.02       -0.47      0.47 o
   5   6  10       42.16       47.32      1.40 o
   6   6  10        0.06       -0.47      0.54 o
   7   6  10        0.55        0.57      0.61 o
  -7   7  10        0.95        2.37      0.94 o
  -6   7  10        0.45        0.05      0.71 o
  -5   7  10        2.37        2.55      0.92 o
  -4   7  10        0.89        0.14      0.70 o
  -3   7  10       13.61       12.92      0.93 o
  -2   7  10       18.52       14.24      0.88 o
  -1   7  10        7.22        5.55      0.75 o
   0   7  10        2.43        1.93      0.56 o
   1   7  10       12.64       13.48      0.81 o
   2   7  10        2.41        3.21      0.66 o
   3   7  10        6.78        6.53      0.63 o
   4   7  10        1.16       -0.05      0.57 o
   5   7  10        0.89        0.29      0.53 o
   6   7  10        1.01        0.74      0.58 o
  -6   8  10        2.64        5.18      1.15 o
  -5   8  10       19.92       19.13      1.53 o
  -4   8  10        4.18        5.00      1.68 o
  -3   8  10        0.07       -0.36      0.67 o
  -2   8  10        0.91        1.93      0.89 o
  -1   8  10        0.24       -0.48      0.72 o
   0   8  10       11.62       11.63      0.93 o
   1   8  10        3.33        2.17      0.67 o
   2   8  10        0.02        0.65      0.67 o
   3   8  10       39.04       37.66      1.37 o
   4   8  10       10.63       11.91      0.95 o
   5   8  10        1.57        3.19      0.89 o
  -4   9  10        6.44        5.28      1.68 o
  -3   9  10        2.62        2.84      1.32 o
  -2   9  10        0.45       -0.19      0.84 o
  -1   9  10        1.36       -0.14      0.86 o
   0   9  10        5.54        5.39      1.14 o
   1   9  10        1.35        3.49      1.06 o
   2   9  10       19.70       23.27      1.62 o
   3   9  10        8.90        9.96      2.04 o
 -11   0  11      112.89      132.98      5.66 o
  -9   0  11        4.49        1.84      0.75 o
  -7   0  11      361.05      321.03     10.82 o
  -5   0  11      281.94      249.59      6.18 o
  -3   0  11      107.60       95.01      1.79 o
  -1   0  11     1769.45     1711.50     38.32 o
   1   0  11       40.18       56.16      1.61 o
   3   0  11       82.56       85.65      1.98 o
   5   0  11      380.94      366.64      8.63 o
   7   0  11       10.68       10.68      0.75 o
   9   0  11        1.13        1.99      0.72 o
 -11   1  11        4.29        8.44      0.94 o
 -10   1  11        4.39        5.14      0.74 o
  -9   1  11        4.73        3.97      0.61 o
  -8   1  11       47.49       38.12      1.24 o
  -7   1  11        4.34        2.73      0.51 o
  -6   1  11       16.86       17.09      0.79 o
  -5   1  11      117.21      113.67      2.26 o
  -4   1  11       12.48       14.69      0.45 o
  -3   1  11        2.20        0.77      0.23 o
  -2   1  11       25.54       25.08      0.65 o
  -1   1  11       18.02       10.86      0.46 o
   0   1  11     1271.61     1386.92     19.50 o
   1   1  11      284.19      298.24      4.93 o
   2   1  11       49.34       47.54      1.04 o
   3   1  11       85.20       76.61      1.23 o
   4   1  11        5.68        6.90      0.61 o
   5   1  11        1.34        1.16      0.32 o
   6   1  11        7.28        7.89      0.51 o
   7   1  11       17.27       17.42      0.70 o
   8   1  11       30.34       28.00      1.02 o
   9   1  11        9.31       12.30      0.71 o
 -10   2  11        5.20        7.25      0.82 o
  -9   2  11        0.00       -0.49      0.49 o
  -8   2  11        0.25       -0.32      0.47 o
  -7   2  11        9.60       11.39      0.73 o
  -6   2  11      178.47      165.59      3.14 o
  -5   2  11        7.20        8.59      0.76 o
  -4   2  11      147.24      140.13      1.95 o
  -3   2  11       59.10       61.32      0.87 o
  -2   2  11       47.77       71.59      1.07 o
  -1   2  11       51.82       59.19      0.92 o
   0   2  11     1803.82     2019.10     25.13 o
   1   2  11        1.70        2.43      0.40 o
   2   2  11      270.82      240.20      3.55 o
   3   2  11      239.38      241.98      3.28 o
   4   2  11        5.43        6.68      0.44 o
   5   2  11        1.23        0.49      0.43 o
   6   2  11        3.05        1.66      0.54 o
   7   2  11        0.04       -0.04      0.38 o
   8   2  11        2.87        2.69      0.64 o
   9   2  11        4.61        4.34      0.55 o
 -10   3  11       33.07       39.71      2.01 o
  -9   3  11        3.17        5.99      0.72 o
  -8   3  11       10.07        9.91      0.77 o
  -7   3  11       28.85       26.36      1.06 o
  -6   3  11       20.38       21.43      1.19 o
  -5   3  11       22.14       22.98      0.80 o
  -4   3  11       14.28       15.47      0.50 o
  -3   3  11      403.00      409.01      4.85 o
  -2   3  11      159.61      163.63      1.98 o
  -1   3  11       16.13       15.89      0.46 o
   0   3  11       66.39       82.27      1.30 o
   1   3  11       52.97       48.33      0.87 o
   2   3  11      657.48      641.76      8.97 o
   3   3  11        2.85        1.68      0.35 o
   4   3  11       68.56       61.49      1.40 o
   5   3  11        0.14       -0.33      0.36 o
   6   3  11        0.00       -0.43      0.43 o
   7   3  11       35.62       35.08      1.19 o
   8   3  11        5.24        6.54      0.67 o
   9   3  11        0.10       -0.32      0.49 o
 -10   4  11        5.22        6.89      1.00 o
  -9   4  11        0.10       -0.27      0.63 o
  -8   4  11        2.40        5.54      0.72 o
  -7   4  11        7.30        6.70      0.72 o
  -6   4  11        0.80        2.10      0.77 o
  -5   4  11      976.21      949.59     13.29 o
  -4   4  11       63.71       61.68      1.10 o
  -3   4  11       94.16      102.76      1.58 o
  -2   4  11       83.26       86.88      1.27 o
  -1   4  11      126.21      129.15      1.65 o
   0   4  11       49.87       39.88      0.92 o
   1   4  11       14.39       16.75      0.67 o
   2   4  11      173.32      171.20      2.99 o
   3   4  11      298.24      289.37      4.79 o
   4   4  11        1.37       -0.40      0.74 o
   5   4  11       21.06       22.69      0.86 o
   6   4  11        0.01       -0.40      0.40 o
   7   4  11        3.42        2.46      0.62 o
   8   4  11        1.05        0.87      0.62 o
  -9   5  11        0.82       -0.26      0.74 o
  -8   5  11        0.96        0.02      0.70 o
  -7   5  11        5.63        4.57      0.74 o
  -6   5  11        0.00       -0.42      0.69 o
  -5   5  11       73.87       72.50      1.54 o
  -4   5  11       10.94       11.86      0.56 o
  -3   5  11        2.08        3.50      0.37 o
  -2   5  11       85.98       70.43      1.23 o
  -1   5  11       88.78       93.41      1.66 o
   0   5  11       30.95       26.45      1.01 o
   1   5  11       15.71       15.44      0.90 o
   2   5  11        4.64        8.71      0.82 o
   3   5  11        0.13       -0.46      0.47 o
   4   5  11        2.74        0.81      0.62 o
   5   5  11        3.55        2.02      0.59 o
   6   5  11        0.23       -0.48      0.48 o
   7   5  11        5.83        5.24      0.65 o
   8   5  11        0.83        0.42      0.69 o
  -8   6  11       10.25       14.01      1.22 o
  -7   6  11       12.63       13.86      1.10 o
  -6   6  11        6.83        6.81      0.92 o
  -5   6  11       64.85       64.34      1.66 o
  -4   6  11       11.70       11.09      0.63 o
  -3   6  11       53.59       46.51      1.24 o
  -2   6  11       17.66       16.13      0.77 o
  -1   6  11        2.74        2.93      0.47 o
   0   6  11      170.21      172.45      3.10 o
   1   6  11       34.92       30.33      1.03 o
   2   6  11       37.66       37.32      2.71 o
   3   6  11       30.54       31.52      1.10 o
   4   6  11        5.54        5.46      0.63 o
   5   6  11        0.41        0.14      0.54 o
   6   6  11        0.60       -0.39      0.53 o
   7   6  11        0.20       -0.58      0.58 o
  -7   7  11        0.58        1.62      1.10 o
  -6   7  11        0.73        0.36      1.32 o
  -5   7  11       36.37       39.07      2.28 o
  -4   7  11       13.10       11.30      1.18 o
  -3   7  11       14.35       17.41      1.00 o
  -2   7  11        2.68        2.65      0.56 o
  -1   7  11        0.89        0.83      0.81 o
   0   7  11        0.00       -0.25      0.49 o
   1   7  11        0.03       -0.49      0.49 o
   2   7  11       70.59       69.53      1.75 o
   3   7  11       26.54       31.28      1.07 o
   4   7  11        0.16       -0.50      0.50 o
   5   7  11        7.50        6.66      0.69 o
   6   7  11        0.34       -0.46      0.77 o
  -6   8  11       13.72       10.32      2.16 o
  -5   8  11        0.00        0.51      1.01 o
  -4   8  11        2.67        5.87      1.09 o
  -3   8  11        4.42        4.63      0.92 o
  -2   8  11       35.27       37.20      1.86 o
  -1   8  11        2.05        1.70      0.80 o
   0   8  11        0.81        0.51      0.78 o
   1   8  11        4.56        4.66      1.02 o
   2   8  11       10.71       12.42      1.30 o
   3   8  11        0.99        1.06      0.71 o
   4   8  11       10.13       12.67      0.98 o
   5   8  11       18.93       20.98      1.39 o
  -4   9  11        1.62        0.96      1.44 o
  -3   9  11        9.49       11.00      1.23 o
  -2   9  11        6.98        9.03      1.23 o
  -1   9  11        0.37        0.12      0.93 o
   0   9  11        3.68        3.72      1.04 o
   1   9  11       15.65       19.08      1.48 o
   2   9  11       13.13       15.60      2.28 o
 -10   0  12       15.73       24.38      1.61 o
  -8   0  12        0.19       -0.52      0.63 o
  -6   0  12        0.84        0.37      0.55 o
  -4   0  12       32.59       30.18      1.27 o
  -2   0  12      144.33      156.67      3.91 o
   0   0  12     1301.03     1494.25     26.99 o
   2   0  12      437.44      406.79      9.43 o
   4   0  12       90.32       88.04      2.46 o
   6   0  12       23.69       23.41      1.13 o
   8   0  12        5.62        2.18      1.20 o
 -11   1  12        0.06        0.34      0.73 o
 -10   1  12       10.89       12.31      0.91 o
  -9   1  12       10.62       10.75      0.81 o
  -8   1  12       11.47        9.70      0.72 o
  -7   1  12       97.30       77.10      2.51 o
  -6   1  12      105.89      111.26      2.62 o
  -5   1  12       15.25       14.06      0.83 o
  -4   1  12       89.58       93.20      1.58 o
  -3   1  12      700.62      709.36      9.25 o
  -2   1  12        0.12        0.43      0.28 o
  -1   1  12      472.12      446.21      6.51 o
   0   1  12      216.67      216.37      3.28 o
   1   1  12       13.39       16.01      0.76 o
   2   1  12        0.74        0.94      0.27 o
   3   1  12       23.86       19.97      0.71 o
   4   1  12       14.96       17.30      0.66 o
   5   1  12       70.63       72.63      1.52 o
   6   1  12        1.16        0.70      0.37 o
   7   1  12        0.16        0.05      0.40 o
   8   1  12        1.16        0.58      0.42 o
   9   1  12        4.69        6.04      0.60 o
 -10   2  12       12.70       17.84      1.09 o
  -9   2  12        0.24        0.20      0.71 o
  -8   2  12       10.34       10.58      0.76 o
  -7   2  12       60.59       48.01      1.80 o
  -6   2  12       20.36       16.50      0.87 o
  -5   2  12      902.20      824.48     11.51 o
  -4   2  12      352.65      356.05      4.58 o
  -3   2  12      440.28      450.10      4.95 o
  -2   2  12      619.11      581.59      6.90 o
  -1   2  12       35.77       41.27      1.17 o
   0   2  12      146.36      147.82      2.11 o
   1   2  12        4.90        5.22      0.32 o
   2   2  12       54.06       52.67      1.04 o
   3   2  12       13.43       17.11      0.67 o
   4   2  12       16.29       17.52      0.69 o
   5   2  12       49.55       48.41      1.21 o
   6   2  12        5.67        4.35      0.47 o
   7   2  12        0.23       -0.44      0.44 o
   8   2  12        6.66        7.08      0.60 o
   9   2  12        0.31        1.07      0.47 o
 -10   3  12       17.38       20.13      1.20 o
  -9   3  12        1.28        2.42      0.68 o
  -8   3  12        1.95        3.01      0.61 o
  -7   3  12        4.82        3.50      0.64 o
  -6   3  12      613.26      598.76     10.02 o
  -5   3  12       19.52       22.50      0.80 o
  -4   3  12        2.60        3.12      0.32 o
  -3   3  12       54.24       53.09      0.94 o
  -2   3  12        7.25        9.70      0.60 o
  -1   3  12       19.23       27.13      0.61 o
   0   3  12      456.33      491.14      6.37 o
   1   3  12      239.97      235.88      3.50 o
   2   3  12      100.50       94.57      1.64 o
   3   3  12       31.57       30.67      0.81 o
   4   3  12       38.26       36.20      1.14 o
   5   3  12       12.13       12.16      0.73 o
   6   3  12        2.31        2.26      0.82 o
   7   3  12        2.44        3.05      0.54 o
   8   3  12        1.86        2.15      0.55 o
   9   3  12        0.82        0.69      0.59 o
 -10   4  12        8.69       11.39      1.18 o
  -9   4  12        2.70        4.06      0.77 o
  -8   4  12       23.67       23.14      1.11 o
  -7   4  12       36.80       37.86      1.32 o
  -6   4  12       14.51       16.68      0.94 o
  -5   4  12      110.31      113.83      2.09 o
  -4   4  12       51.36       44.36      0.92 o
  -3   4  12       82.40       82.92      1.26 o
  -2   4  12        4.34        3.83      0.32 o
  -1   4  12        0.90        0.33      0.30 o
   0   4  12      131.06      160.74      2.55 o
   1   4  12       56.52       53.32      1.25 o
   2   4  12      150.02      133.89      2.47 o
   3   4  12      131.25      129.33      2.46 o
   4   4  12       33.15       29.14      1.56 o
   5   4  12        0.13       -0.02      0.59 o
   6   4  12        0.39        0.40      0.46 o
   7   4  12        1.24        0.46      0.54 o
   8   4  12       10.95        8.43      0.78 o
  -9   5  12        0.29       -0.29      0.78 o
  -8   5  12        2.75        3.76      0.87 o
  -7   5  12        0.89        0.39      0.64 o
  -6   5  12        5.89        3.73      0.81 o
  -5   5  12        0.00        1.10      0.53 o
  -4   5  12        0.22       -0.21      0.61 o
  -3   5  12       86.99       92.98      1.54 o
  -2   5  12       22.74       20.78      0.65 o
  -1   5  12        6.03        6.88      0.50 o
   0   5  12       23.37       26.23      0.80 o
   1   5  12      159.21      155.91      2.84 o
   2   5  12      515.90      513.18      8.17 o
   3   5  12        4.09        6.38      1.07 o
   4   5  12       14.58       10.86      0.73 o
   5   5  12       15.32       15.92      0.84 o
   6   5  12        0.08       -0.52      0.52 o
   7   5  12        0.94        0.98      0.57 o
   8   5  12        0.19       -0.62      0.62 o
  -8   6  12        7.06        7.35      1.03 o
  -7   6  12        2.63        1.94      0.83 o
  -6   6  12        0.00       -0.69      0.69 o
  -5   6  12       39.45       37.23      1.27 o
  -4   6  12        6.06        5.08      0.54 o
  -3   6  12       37.63       32.98      1.06 o
  -2   6  12        9.03        9.13      0.66 o
  -1   6  12        0.27       -0.28      0.43 o
   0   6  12        3.31        6.77      0.60 o
   1   6  12       33.88       34.32      1.12 o
   2   6  12       25.74       28.48      1.08 o
   3   6  12        3.38        5.14      0.66 o
   4   6  12        0.17        0.27      0.55 o
   5   6  12        3.61        3.51      0.64 o
   6   6  12        1.80        1.00      0.87 o
   7   6  12        2.07        1.99      0.75 o
  -7   7  12       32.90       36.75      3.12 o
  -6   7  12       16.33       17.77      2.28 o
  -5   7  12        8.33        9.28      1.15 o
  -4   7  12       64.11       60.16      2.28 o
  -3   7  12       24.99       23.54      1.12 o
  -2   7  12       11.58       10.69      0.83 o
  -1   7  12        2.97        4.47      0.70 o
   0   7  12        3.48        4.48      0.63 o
   1   7  12       11.18       12.21      0.81 o
   2   7  12        8.16        9.67      0.80 o
   3   7  12        7.75        7.59      0.70 o
   4   7  12        3.70        4.92      0.66 o
   5   7  12       14.55       15.81      1.00 o
   6   7  12        1.02       -0.30      0.79 o
  -6   8  12        6.19        6.60      1.92 o
  -5   8  12       35.81       37.49      3.18 o
  -4   8  12        0.36       -0.90      0.90 o
  -3   8  12        0.13       -0.63      0.80 o
  -2   8  12        0.00        0.55      0.84 o
  -1   8  12        0.43        0.35      0.75 o
   0   8  12        2.97        3.67      0.97 o
   1   8  12        2.00        1.62      0.63 o
   2   8  12        0.07       -0.43      0.62 o
   3   8  12       32.90       29.70      1.28 o
   4   8  12        0.03        0.27      0.78 o
  -3   9  12        0.04       -0.36      1.32 o
  -2   9  12        1.03        1.36      1.01 o
  -1   9  12        0.81        1.53      0.92 o
   0   9  12        0.06        0.01      0.89 o
   1   9  12        0.14        0.60      1.20 o
   2   9  12        0.75        1.20      1.56 o
 -11   0  13        1.07        2.39      1.06 o
  -9   0  13        6.47        5.96      1.01 o
  -7   0  13      427.44      340.62     11.57 o
  -5   0  13        6.28        4.05      0.68 o
  -3   0  13      416.98      469.43      8.82 o
  -1   0  13      126.84      107.95      2.36 o
   1   0  13       11.83       15.27      0.80 o
   3   0  13      408.24      398.78      9.34 o
   5   0  13       21.29       22.30      1.11 o
   7   0  13        2.39        2.12      0.84 o
   9   0  13        0.88       -0.13      0.66 o
 -10   1  13       37.56       43.92      1.52 o
  -9   1  13        0.52        0.88      0.56 o
  -8   1  13        3.53        2.22      0.57 o
  -7   1  13      240.05      198.37      4.30 o
  -6   1  13      117.97      107.58      2.27 o
  -5   1  13        0.89       -0.38      0.38 o
  -4   1  13        2.23        2.08      0.26 o
  -3   1  13       38.73       42.44      0.87 o
  -2   1  13      435.10      432.73      6.33 o
  -1   1  13       15.68       17.04      0.60 o
   0   1  13      561.05      598.01      8.62 o
   1   1  13        2.13        1.26      0.42 o
   2   1  13        6.80        6.28      0.45 o
   3   1  13       80.82       83.84      1.68 o
   4   1  13       70.74       72.93      1.53 o
   5   1  13       93.00       92.21      1.88 o
   6   1  13        2.55        3.06      0.44 o
   7   1  13        0.78       -0.38      0.38 o
   8   1  13        7.44        8.93      0.67 o
   9   1  13        1.12        0.66      0.52 o
 -10   2  13        6.96        8.36      0.87 o
  -9   2  13        3.27        4.03      0.68 o
  -8   2  13       43.27       39.97      1.30 o
  -7   2  13        2.27        1.59      0.52 o
  -6   2  13       13.21       12.27      0.76 o
  -5   2  13      405.80      384.50      6.59 o
  -4   2  13       72.81       64.36      1.27 o
  -3   2  13       11.22       11.14      0.37 o
  -2   2  13      413.06      431.47      5.60 o
  -1   2  13        1.66        0.65      0.20 o
   0   2  13      869.90      938.96     11.87 o
   1   2  13      150.32      145.04      2.28 o
   2   2  13      154.29      129.67      2.37 o
   3   2  13      408.21      390.37      6.48 o
   4   2  13      106.20      103.85      2.05 o
   5   2  13        0.85        0.52      0.38 o
   6   2  13        0.30        0.33      0.44 o
   7   2  13        2.95        2.04      0.51 o
   8   2  13       13.14       12.22      0.99 o
   9   2  13        0.43        0.70      0.55 o
 -10   3  13        3.80        5.07      0.97 o
  -9   3  13        0.42        0.64      0.60 o
  -8   3  13       69.63       67.92      1.80 o
  -7   3  13       64.74       57.03      1.60 o
  -6   3  13       36.18       30.51      1.58 o
  -5   3  13      412.84      415.55      6.09 o
  -4   3  13      102.64       95.61      1.48 o
  -3   3  13       51.98       46.91      0.88 o
  -2   3  13       69.03       70.91      1.19 o
  -1   3  13       30.76       27.27      0.61 o
   0   3  13       33.07       38.35      0.82 o
   1   3  13       18.48       18.33      0.61 o
   2   3  13        4.15        2.70      0.37 o
   3   3  13        2.64        1.72      0.68 o
   4   3  13       30.74       29.61      1.53 o
   5   3  13        0.66        1.07      1.02 o
   6   3  13        0.88        0.03      0.94 o
   7   3  13        6.57        5.49      0.59 o
   8   3  13        1.22        1.68      0.65 o
 -10   4  13       20.15       26.69      2.24 o
  -9   4  13       15.34       17.91      1.10 o
  -8   4  13       11.55       13.41      0.93 o
  -7   4  13        4.55        4.50      0.71 o
  -6   4  13        2.39        0.90      0.60 o
  -5   4  13      146.80      139.21      2.43 o
  -4   4  13       46.83       50.21      1.01 o
  -3   4  13        2.92        2.35      0.33 o
  -2   4  13       57.81       49.13      0.88 o
  -1   4  13        0.38        0.66      0.26 o
   0   4  13      114.86      125.15      2.29 o
   1   4  13      183.03      181.09      3.13 o
   2   4  13        2.42        2.51      0.58 o
   3   4  13      500.63      499.76      7.98 o
   4   4  13       20.65       22.04      1.39 o
   5   4  13        0.08       -0.07      0.66 o
   6   4  13        0.81       -0.26      0.51 o
   7   4  13        0.42        0.11      0.54 o
   8   4  13        0.29        1.70      0.63 o
  -9   5  13        4.36        6.10      1.01 o
  -8   5  13        5.14        7.23      0.97 o
  -7   5  13        9.64       10.77      0.88 o
  -6   5  13        7.09        5.77      0.75 o
  -5   5  13      170.64      169.72      2.90 o
  -4   5  13      446.49      433.51      7.17 o
  -3   5  13       15.45       14.36      0.67 o
  -2   5  13       12.74       14.57      0.63 o
  -1   5  13       46.04       49.49      1.13 o
   0   5  13       29.22       28.03      0.99 o
   1   5  13       50.16       46.53      1.23 o
   2   5  13       72.78       74.40      1.73 o
   3   5  13        0.01        0.97      1.25 o
   4   5  13       24.05       26.36      1.25 o
   5   5  13        0.63        1.23      1.20 o
   6   5  13        0.88       -0.33      0.54 o
   7   5  13        0.05       -0.61      0.61 o
  -8   6  13        7.31        8.69      1.03 o
  -7   6  13        2.14        2.09      0.81 o
  -6   6  13        1.25        1.19      0.85 o
  -5   6  13       17.64       18.83      1.02 o
  -4   6  13        0.66        2.73      0.77 o
  -3   6  13        0.86        0.09      0.47 o
  -2   6  13       77.99       70.50      1.77 o
  -1   6  13        9.22        6.47      0.58 o
   0   6  13        0.84        0.75      0.50 o
   1   6  13        5.25        3.59      0.68 o
   2   6  13        1.74        0.89      0.55 o
   3   6  13       62.44       55.71      1.54 o
   4   6  13        2.26        0.53      0.59 o
   5   6  13        0.50        0.12      0.78 o
   6   6  13        0.67       -0.02      0.59 o
   7   6  13        0.67       -0.64      1.04 o
  -7   7  13        9.94       10.92      2.16 o
  -6   7  13        4.76        5.04      1.68 o
  -5   7  13       54.40       54.98      2.19 o
  -4   7  13        9.97       10.52      1.21 o
  -3   7  13       16.61       13.31      1.07 o
  -2   7  13       17.76       17.04      0.99 o
  -1   7  13       11.50        9.48      0.96 o
   0   7  13       13.90       14.91      0.86 o
   1   7  13       12.58       11.49      0.82 o
   2   7  13       34.99       30.18      1.15 o
   3   7  13       15.78       16.86      0.91 o
   4   7  13        7.23       10.20      0.86 o
   5   7  13        0.07       -0.09      0.66 o
  -5   8  13        3.54        3.59      1.12 o
  -4   8  13        1.33        0.96      1.32 o
  -3   8  13        9.12       10.73      1.14 o
  -2   8  13        3.69        2.03      0.84 o
  -1   8  13        0.23        0.01      0.75 o
   0   8  13        4.54        4.90      1.39 o
   1   8  13        5.87        6.44      0.77 o
   2   8  13       10.15       11.12      0.94 o
   3   8  13        0.08       -0.14      0.67 o
   4   8  13        0.03       -0.98      0.98 o
  -2   9  13       15.28       13.74      1.62 o
  -1   9  13        2.86        3.48      1.32 o
   0   9  13        2.55        3.12      1.44 o
 -10   0  14       26.00       28.83      1.86 o
  -8   0  14        0.96        1.34      0.72 o
  -6   0  14       99.42       95.60      2.98 o
  -4   0  14      336.16      320.73      7.82 o
  -2   0  14      501.96      461.95      8.70 o
   0   0  14      966.49     1034.80     18.87 o
   2   0  14        3.81        3.69      0.55 o
   4   0  14        2.70        2.39      0.78 o
   6   0  14       47.45       42.82      1.92 o
   8   0  14        8.47        7.08      0.85 o
 -10   1  14        2.60        1.99      0.70 o
  -9   1  14        8.56       10.83      0.95 o
  -8   1  14       50.97       42.24      1.36 o
  -7   1  14       57.05       35.79      1.57 o
  -6   1  14       40.15       45.09      1.32 o
  -5   1  14        0.71       -0.11      0.62 o
  -4   1  14        9.44        8.24      0.46 o
  -3   1  14      377.98      363.19      4.94 o
  -2   1  14       66.89       64.63      1.17 o
  -1   1  14        3.19        3.31      0.56 o
   0   1  14        0.25        0.17      0.33 o
   1   1  14      645.20      679.26     10.95 o
   2   1  14        4.71        3.55      0.37 o
   3   1  14      164.61      158.50      2.88 o
   4   1  14      210.82      206.33      3.66 o
   5   1  14        8.79        4.67      0.49 o
   6   1  14        2.21        0.90      0.43 o
   7   1  14        1.50        1.10      0.45 o
   8   1  14        1.43        1.31      0.71 o
   9   1  14        4.33        6.76      0.68 o
 -10   2  14        1.54        1.79      0.73 o
  -9   2  14        1.51        1.71      0.63 o
  -8   2  14        5.66        3.43      0.60 o
  -7   2  14      129.55      117.52      2.53 o
  -6   2  14       83.40       72.82      1.79 o
  -5   2  14        7.79        6.07      1.34 o
  -4   2  14      259.38      255.33      3.87 o
  -3   2  14        8.04        9.87      0.61 o
  -2   2  14        6.62        6.50      0.46 o
  -1   2  14       18.19       30.49      0.65 o
   0   2  14       17.70       21.98      0.60 o
   1   2  14      305.94      318.31      5.33 o
   2   2  14       81.32       81.42      1.66 o
   3   2  14        7.60        9.77      0.97 o
   4   2  14       10.99       11.72      0.81 o
   5   2  14        6.03        5.25      0.52 o
   6   2  14        0.12       -0.11      0.73 o
   7   2  14        0.15       -0.39      0.46 o
   8   2  14        1.24        0.73      0.51 o
   9   2  14        0.36       -0.36      1.80 o
 -10   3  14       24.84       31.28      1.41 o
  -9   3  14        4.13        8.30      0.84 o
  -8   3  14        8.28        7.40      0.77 o
  -7   3  14        0.36        1.15      0.57 o
  -6   3  14       22.76       20.33      1.01 o
  -5   3  14      642.77      619.74     10.34 o
  -4   3  14       10.75        9.67      1.23 o
  -3   3  14        2.88        4.04      0.34 o
  -2   3  14      226.49      259.23      3.53 o
  -1   3  14       11.71       11.03      0.47 o
   0   3  14       62.37       74.27      1.26 o
   1   3  14        9.10        8.74      0.46 o
   2   3  14      106.44      110.76      1.90 o
   3   3  14      514.09      495.55      7.91 o
   4   3  14      294.47      303.88      6.01 o
   5   3  14       28.09       28.08      1.08 o
   6   3  14        1.46        1.11      0.67 o
   7   3  14        4.03        3.13      0.59 o
   8   3  14        6.73        7.43      0.74 o
  -9   4  14        2.30        2.10      0.77 o
  -8   4  14        1.34        2.33      0.73 o
  -7   4  14        2.61        2.08      0.63 o
  -6   4  14        5.87        5.23      0.78 o
  -5   4  14       40.80       38.25      1.12 o
  -4   4  14       29.56       28.35      1.20 o
  -3   4  14       31.72       23.73      0.67 o
  -2   4  14       16.91       17.30      0.88 o
  -1   4  14       17.67       13.91      0.54 o
   0   4  14       55.88       56.80      1.51 o
   1   4  14        0.64        0.54      0.38 o
   2   4  14       51.61       46.66      1.23 o
   3   4  14      272.09      270.07      4.60 o
   4   4  14      164.41      155.03      2.92 o
   5   4  14        1.66        1.29      0.51 o
   6   4  14        0.00       -0.51      0.51 o
   7   4  14        0.00       -0.53      0.53 o
   8   4  14        4.86        4.17      0.90 o
  -9   5  14        1.35        1.04      0.85 o
  -8   5  14       32.51       33.70      1.55 o
  -7   5  14        0.39       -0.58      0.58 o
  -6   5  14        0.42        0.30      1.09 o
  -5   5  14      451.06      468.05      6.92 o
  -4   5  14      230.07      229.65      3.68 o
  -3   5  14       46.73       39.83      1.00 o
  -2   5  14      132.46      122.31      2.26 o
  -1   5  14       11.44       15.01      0.75 o
   0   5  14        5.46        5.14      0.62 o
   1   5  14       28.92       26.77      0.96 o
   2   5  14        0.27       -0.15      0.50 o
   3   5  14      222.77      233.21      4.13 o
   4   5  14        1.38        2.16      0.69 o
   5   5  14        0.01        0.01      0.67 o
   6   5  14        0.00       -0.53      0.53 o
   7   5  14        0.65        0.28      0.64 o
  -8   6  14        1.22        2.17      0.90 o
  -7   6  14       17.46       22.16      1.36 o
  -6   6  14       13.56       13.69      1.36 o
  -5   6  14       58.81       57.77      1.77 o
  -4   6  14       91.95       94.44      2.44 o
  -3   6  14        0.52        0.00      0.48 o
  -2   6  14       73.80       67.17      1.76 o
  -1   6  14       13.64       10.34      0.68 o
   0   6  14        7.71        7.44      0.64 o
   1   6  14        6.73        5.96      0.60 o
   2   6  14        0.01       -0.49      0.49 o
   3   6  14       27.85       31.72      1.27 o
   4   6  14        0.56        0.06      0.58 o
   5   6  14       11.66       16.01      1.09 o
   6   6  14        0.57       -0.61      0.61 o
  -7   7  14        1.68        0.72      1.56 o
  -6   7  14       10.09        9.96      2.04 o
  -5   7  14       11.50       12.52      2.46 o
  -4   7  14       23.54       25.76      1.64 o
  -3   7  14        4.44        3.10      0.69 o
  -2   7  14       27.61       32.52      1.59 o
  -1   7  14        4.56        4.19      0.69 o
   0   7  14        0.02       -0.45      0.53 o
   1   7  14        5.38        4.98      0.72 o
   2   7  14        0.21        0.33      0.61 o
   3   7  14        0.06       -0.49      0.53 o
   4   7  14        8.97       10.49      0.88 o
   5   7  14        5.33        8.66      1.05 o
  -5   8  14        6.14        6.45      1.18 o
  -4   8  14        9.04        9.96      1.80 o
  -3   8  14        0.01       -1.08      1.08 o
  -2   8  14        6.52        6.90      1.06 o
  -1   8  14       10.77       11.31      1.09 o
   0   8  14        0.48       -0.54      0.66 o
   1   8  14        0.86        0.55      0.69 o
   2   8  14        5.83        5.15      0.80 o
   3   8  14        1.90        1.31      0.81 o
   4   8  14        0.11       -1.68      1.68 o
  -2   9  14        1.83        2.16      1.20 o
  -1   9  14        0.00       -0.72      1.08 o
   0   9  14        3.32        2.16      1.32 o
  -9   0  15       12.16       14.83      1.35 o
  -7   0  15      417.34      341.36      8.59 o
  -5   0  15        0.95        0.78      1.86 o
  -3   0  15        8.17        9.63      0.70 o
  -1   0  15      257.06      207.48      4.18 o
   1   0  15     1117.80     1193.68     26.92 o
   3   0  15       18.61       21.11      1.13 o
   5   0  15       21.81       21.53      1.21 o
   7   0  15        2.03        1.02      0.63 o
   9   0  15        0.15        0.24      1.80 o
 -10   1  15       51.60       57.75      1.80 o
  -9   1  15        5.39        6.37      0.75 o
  -8   1  15       23.05       20.18      1.00 o
  -7   1  15       22.22       24.13      1.06 o
  -6   1  15        6.26        5.05      0.61 o
  -5   1  15       33.21       27.66      1.37 o
  -4   1  15      142.40      134.09      2.21 o
  -3   1  15       21.99       24.05      0.75 o
  -2   1  15        7.00        6.02      0.39 o
  -1   1  15       35.70       37.14      0.91 o
   0   1  15      465.49      488.72      7.13 o
   1   1  15      129.28      139.78      2.57 o
   2   1  15        7.12        5.45      0.43 o
   3   1  15      329.06      328.64      5.58 o
   4   1  15      278.64      283.93      4.90 o
   5   1  15        1.01        1.87      0.54 o
   6   1  15       30.46       29.16      1.00 o
   7   1  15        0.03       -0.50      0.50 o
   8   1  15        0.29       -0.30      0.52 o
 -10   2  15       28.60       34.56      1.89 o
  -9   2  15        1.16        1.56      0.62 o
  -8   2  15        0.07        0.34      0.54 o
  -7   2  15       12.80       11.01      0.79 o
  -6   2  15        0.02       -0.69      0.69 o
  -5   2  15      138.42      131.62      2.77 o
  -4   2  15      507.93      468.04      6.76 o
  -3   2  15      130.43      134.57      2.87 o
  -2   2  15       34.27       29.23      0.75 o
  -1   2  15        0.15        0.08      0.25 o
   0   2  15        7.92        6.58      0.45 o
   1   2  15       21.34       26.27      0.80 o
   2   2  15        4.06        4.94      0.49 o
   3   2  15        0.53        1.20      0.62 o
   4   2  15        0.07        1.17      1.40 o
   5   2  15       27.35       23.97      1.00 o
   6   2  15        6.71        5.30      0.59 o
   7   2  15        0.18       -0.45      0.61 o
   8   2  15        1.43        0.70      0.54 o
 -10   3  15        0.88        0.72      0.74 o
  -9   3  15        5.69        8.46      0.88 o
  -8   3  15        0.67        1.05      0.62 o
  -7   3  15        0.70        0.42      0.58 o
  -6   3  15        8.89        4.76      0.66 o
  -5   3  15        9.31       10.63      0.97 o
  -4   3  15      656.94      638.65      9.12 o
  -3   3  15        1.27        1.19      0.34 o
  -2   3  15        3.01        2.43      0.41 o
  -1   3  15       24.42       25.59      0.69 o
   0   3  15        6.22        4.25      0.37 o
   1   3  15        0.58        0.38      0.30 o
   2   3  15       10.61       10.81      0.55 o
   3   3  15      925.73      927.36     14.33 o
   4   3  15        0.66        2.78      0.68 o
   5   3  15        1.01       -0.69      0.87 o
   6   3  15        3.30        3.89      0.59 o
   7   3  15        0.15       -0.52      0.52 o
   8   3  15        4.19        4.23      0.86 o
  -9   4  15        0.03        0.76      0.79 o
  -8   4  15        0.49        1.06      0.66 o
  -7   4  15       18.95       17.66      1.05 o
  -6   4  15        0.05       -0.52      0.52 o
  -5   4  15       39.58       35.36      1.58 o
  -4   4  15       80.51       83.43      1.86 o
  -3   4  15       15.84       15.21      0.59 o
  -2   4  15       13.19       11.49      0.52 o
  -1   4  15        0.06        0.31      0.33 o
   0   4  15       18.06       15.21      0.88 o
   1   4  15        1.10        0.62      0.41 o
   2   4  15        2.97        6.37      1.85 o
   3   4  15       13.74       21.20      1.98 o
   4   4  15        0.85        3.44      0.63 o
   5   4  15        0.27        1.23      1.21 o
   6   4  15        0.05       -0.47      2.10 o
   7   4  15        1.89        2.01      0.67 o
  -9   5  15       11.87       14.55      1.27 o
  -8   5  15        1.40        1.42      0.79 o
  -7   5  15        1.28        1.18      0.70 o
  -6   5  15       10.71       12.29      0.90 o
  -5   5  15       81.09       91.42      2.22 o
  -4   5  15       26.01       26.48      1.11 o
  -3   5  15        3.58        3.22      0.47 o
  -2   5  15        0.00        1.69      0.44 o
  -1   5  15       19.41       20.58      0.90 o
   0   5  15        1.39        0.99      0.47 o
   1   5  15        3.44        4.91      0.64 o
   2   5  15        5.67        4.86      0.65 o
   3   5  15       89.11       81.44      2.01 o
   4   5  15       50.77       52.78      1.48 o
   5   5  15        5.42        5.61      0.70 o
   6   5  15        0.68       -0.15      0.61 o
   7   5  15        1.85        2.07      0.76 o
  -8   6  15        0.07        0.21      0.80 o
  -7   6  15        0.65        2.71      1.06 o
  -6   6  15        0.37       -0.02      0.89 o
  -5   6  15        0.64        0.05      1.56 o
  -4   6  15       50.28       54.17      1.78 o
  -3   6  15       40.54       32.30      1.08 o
  -2   6  15       19.15       22.29      1.02 o
  -1   6  15        3.86        3.78      0.55 o
   0   6  15        1.61        1.05      0.50 o
   1   6  15       25.21       24.35      1.18 o
   2   6  15        3.39        3.00      0.66 o
   3   6  15       39.58       34.88      1.27 o
   4   6  15        2.14        1.86      0.66 o
   5   6  15        2.97        2.19      0.69 o
   6   6  15        0.09       -0.71      0.71 o
  -7   7  15        2.42        1.08      1.68 o
  -6   7  15        0.00       -1.08      1.44 o
  -5   7  15        2.72        3.12      1.56 o
  -4   7  15       47.24       50.18      2.16 o
  -3   7  15        0.01        0.31      0.96 o
  -2   7  15        1.57        1.97      0.89 o
  -1   7  15       14.78       16.57      1.05 o
   0   7  15        1.60       -0.16      0.55 o
   1   7  15       14.05       14.37      0.92 o
   2   7  15       29.04       27.21      1.14 o
   3   7  15        0.57       -0.09      0.58 o
   4   7  15        0.00       -0.47      0.67 o
   5   7  15        5.82        8.61      1.05 o
  -4   8  15        0.64        1.68      1.44 o
  -3   8  15        0.18        0.24      1.20 o
  -2   8  15       20.04       22.49      1.40 o
  -1   8  15        6.09        4.56      0.92 o
   0   8  15        0.00       -0.77      0.77 o
   1   8  15       12.18       12.00      0.92 o
   2   8  15        0.01       -0.64      0.64 o
   3   8  15        5.32        5.09      1.38 o
  -1   9  15        4.54        4.08      1.44 o
 -10   0  16        8.70        7.05      1.19 o
  -8   0  16        2.86        2.05      0.84 o
  -6   0  16      161.08      138.25      4.01 o
  -4   0  16      989.65      907.89     20.92 o
  -2   0  16       23.24       22.21      0.94 o
   0   0  16      123.10      113.23      3.02 o
   2   0  16       90.76       86.83      2.50 o
   4   0  16       53.89       54.72      2.58 o
   6   0  16       13.12       11.76      1.06 o
   8   0  16        0.02       -0.71      0.71 o
 -10   1  16        0.28        1.80      0.74 o
  -9   1  16        2.26        2.57      0.67 o
  -8   1  16        3.78        3.63      0.61 o
  -7   1  16        7.96        7.56      0.70 o
  -6   1  16      321.40      270.32      4.94 o
  -5   1  16       15.43       10.24      1.13 o
  -4   1  16       27.50       30.37      1.63 o
  -3   1  16      477.29      458.52      6.80 o
  -2   1  16       14.91       15.34      0.58 o
  -1   1  16        1.39        4.99      0.35 o
   0   1  16        2.41        4.06      0.59 o
   1   1  16       16.17       17.92      0.70 o
   2   1  16       20.62       21.15      0.78 o
   3   1  16      374.80      390.69      6.56 o
   4   1  16      103.34       99.40      2.16 o
   5   1  16       16.79       15.11      0.84 o
   6   1  16        7.63        7.52      0.61 o
   7   1  16        2.16        1.47      0.63 o
   8   1  16        1.66        1.72      0.59 o
 -10   2  16        0.12       -0.04      0.70 o
  -9   2  16        0.01        0.03      0.63 o
  -8   2  16        0.00        0.05      0.58 o
  -7   2  16       21.94       20.85      1.00 o
  -6   2  16       81.79       68.78      1.82 o
  -5   2  16      131.40      127.75      2.69 o
  -4   2  16       14.23       17.48      0.99 o
  -3   2  16       62.97       69.74      1.72 o
  -2   2  16      210.88      220.91      3.19 o
  -1   2  16      120.71      127.69      2.47 o
   0   2  16       19.01       14.68      0.64 o
   1   2  16      233.56      248.94      4.31 o
   2   2  16        3.83        3.31      0.43 o
   3   2  16        3.31        4.79      0.85 o
   4   2  16       22.97       32.36      1.21 o
   5   2  16        0.49        0.60      0.56 o
   6   2  16        3.00        3.40      0.59 o
   7   2  16        2.73        3.19      0.62 o
   8   2  16        0.37       -0.01      0.59 o
 -10   3  16        0.08        0.80      0.77 o
  -9   3  16       36.38       44.78      1.62 o
  -8   3  16       13.25       14.90      0.99 o
  -7   3  16       34.57       34.38      1.31 o
  -6   3  16       45.34       42.17      1.42 o
  -5   3  16      237.53      220.63      4.17 o
  -4   3  16      443.62      449.20      6.58 o
  -3   3  16        0.18       -0.16      0.44 o
  -2   3  16       18.21       18.40      0.64 o
  -1   3  16       62.94       57.98      1.11 o
   0   3  16        0.02       -0.04      0.29 o
   1   3  16       10.43        9.23      0.50 o
   2   3  16       29.11       24.04      1.30 o
   3   3  16       68.66       72.11      1.99 o
   4   3  16       13.92       17.45      1.37 o
   5   3  16        1.08        0.77      0.59 o
   6   3  16        9.13        8.93      0.77 o
   7   3  16        0.22        0.01      0.58 o
   8   3  16        0.17       -0.59      0.59 o
  -9   4  16        4.07        4.75      0.88 o
  -8   4  16        4.78        5.19      0.79 o
  -7   4  16        0.36        0.72      0.64 o
  -6   4  16        0.20       -0.48      0.57 o
  -5   4  16       69.21       67.89      1.81 o
  -4   4  16      692.87      659.14     17.12 o
  -3   4  16       18.71       16.17      0.94 o
  -2   4  16       12.09       14.24      0.59 o
  -1   4  16        1.67        1.24      0.39 o
   0   4  16        4.75        5.45      0.49 o
   1   4  16        2.27        1.57      0.57 o
   2   4  16      149.86      137.88      2.64 o
   3   4  16        5.02        5.85      1.09 o
   4   4  16        6.75        7.24      0.74 o
   5   4  16       32.15       27.19      1.25 o
   6   4  16        2.99        2.36      0.68 o
   7   4  16        0.67       -0.12      0.63 o
  -8   5  16        2.42        3.80      0.87 o
  -7   5  16       13.78       13.94      1.02 o
  -6   5  16        0.00       -0.61      0.85 o
  -5   5  16        0.66        2.73      1.05 o
  -4   5  16        8.13        9.56      0.78 o
  -3   5  16      103.33      106.08      1.92 o
  -2   5  16      106.68       91.51      1.88 o
  -1   5  16       18.93       19.40      0.80 o
   0   5  16        0.79        0.82      0.43 o
   1   5  16        3.78        3.64      0.56 o
   2   5  16        3.36        3.41      0.79 o
   3   5  16       22.59       19.03      1.11 o
   4   5  16       28.17       27.54      1.37 o
   5   5  16        1.36        2.14      0.63 o
   6   5  16        9.32       12.07      1.04 o
   7   5  16        0.03       -1.56      1.68 o
  -8   6  16        0.89        1.60      1.14 o
  -7   6  16        1.62        1.87      1.06 o
  -6   6  16        5.15        5.60      0.95 o
  -5   6  16       14.38       16.52      1.52 o
  -4   6  16        5.29        7.04      1.01 o
  -3   6  16        5.83        3.62      1.68 o
  -2   6  16       44.63       46.73      1.44 o
  -1   6  16        0.91        1.08      0.51 o
   0   6  16        2.86        1.82      0.53 o
   1   6  16       50.71       52.07      1.71 o
   2   6  16        0.00       -0.73      0.78 o
   3   6  16        8.29        9.13      0.81 o
   4   6  16        1.75        0.77      0.66 o
   5   6  16       10.35       13.04      0.96 o
   6   6  16        0.97        1.50      0.82 o
  -6   7  16        2.46        4.20      1.80 o
  -5   7  16       16.72       15.97      2.28 o
  -4   7  16        3.94        4.08      1.44 o
  -3   7  16        3.33        4.45      0.97 o
  -2   7  16        3.11        3.77      0.97 o
  -1   7  16        0.00        0.60      0.64 o
   0   7  16        0.86        1.44      0.58 o
   1   7  16       10.27       10.09      0.82 o
   2   7  16        0.03       -0.43      1.13 o
   3   7  16        0.12       -0.92      1.04 o
   4   7  16        6.63        7.35      0.88 o
  -4   8  16       12.04       15.12      1.92 o
  -3   8  16        0.37        0.12      1.32 o
  -2   8  16        1.02       -0.20      0.80 o
  -1   8  16        7.20        6.89      1.06 o
   0   8  16        0.23        0.32      0.77 o
   1   8  16        1.67        1.17      0.73 o
   2   8  16        0.00       -1.00      1.00 o
   3   8  16        0.75       -0.36      1.68 o
  -9   0  17       29.23       32.26      1.91 o
  -7   0  17       51.59       36.05      1.83 o
  -5   0  17        1.00       -0.20      1.44 o
  -3   0  17      220.99      207.96      8.72 o
  -1   0  17       43.10       37.11      1.22 o
   1   0  17       65.23       66.09      2.07 o
   3   0  17       13.60       11.93      1.06 o
   5   0  17       66.33       66.52      2.28 o
   7   0  17        5.18        6.59      0.91 o
 -10   1  17        3.95        5.12      0.82 o
  -9   1  17        0.27        0.58      0.65 o
  -8   1  17        3.75        2.44      0.71 o
  -7   1  17       58.45       54.82      1.62 o
  -6   1  17      184.88      155.31      3.17 o
  -5   1  17        2.28        0.07      0.61 o
  -4   1  17      875.86      852.61     13.99 o
  -3   1  17      243.31      239.60      4.30 o
  -2   1  17       19.41       19.20      0.67 o
  -1   1  17       70.75       73.27      1.44 o
   0   1  17       14.96       12.10      0.57 o
   1   1  17       12.42       13.67      0.67 o
   2   1  17       17.18       16.55      0.75 o
   3   1  17       41.64       41.89      1.18 o
   4   1  17      295.86      305.73      5.32 o
   5   1  17       10.35        9.14      0.69 o
   6   1  17        4.74        3.66      0.57 o
   7   1  17        0.16       -0.65      0.78 o
   8   1  17        0.08       -0.17      0.66 o
 -10   2  17       33.25       41.70      1.61 o
  -9   2  17       12.48       14.56      1.04 o
  -8   2  17       17.58       18.51      1.07 o
  -7   2  17        3.44        5.11      0.68 o
  -6   2  17       31.80       30.12      1.21 o
  -5   2  17       74.19       72.84      1.90 o
  -4   2  17     1861.60     1825.72     29.21 o
  -3   2  17       25.08       27.81      1.30 o
  -2   2  17      159.72      161.92      2.48 o
  -1   2  17       79.23       67.62      1.80 o
   0   2  17        5.17        5.54      0.46 o
   1   2  17       57.33       62.28      1.42 o
   2   2  17       25.20       25.93      0.89 o
   3   2  17       10.36        8.58      0.77 o
   4   2  17      188.37      193.47      3.57 o
   5   2  17        3.27        3.90      1.09 o
   6   2  17        0.40        1.46      0.65 o
   7   2  17        3.50        2.53      0.65 o
   8   2  17        0.59       -0.54      0.86 o
  -9   3  17       12.38       16.01      1.13 o
  -8   3  17        2.30        1.59      0.66 o
  -7   3  17       57.53       50.56      1.60 o
  -6   3  17       15.01       14.57      0.94 o
  -5   3  17        1.66        1.69      0.63 o
  -4   3  17        3.01        2.68      1.13 o
  -3   3  17       16.14       20.64      0.96 o
  -2   3  17       23.34       22.52      0.78 o
  -1   3  17      116.40      126.16      2.14 o
   0   3  17        4.42        4.32      0.43 o
   1   3  17       63.73       54.50      1.16 o
   2   3  17        5.81        5.16      1.56 o
   3   3  17       16.92       15.22      1.25 o
   4   3  17       11.35       13.84      1.42 o
   5   3  17       24.17       25.29      1.18 o
   6   3  17       11.03       10.43      0.84 o
   7   3  17        0.03       -0.59      0.59 o
  -9   4  17       13.99       16.62      1.17 o
  -8   4  17        1.31        0.69      0.73 o
  -7   4  17       11.17       14.12      0.97 o
  -6   4  17       14.75       15.31      0.97 o
  -5   4  17       43.33       40.81      1.72 o
  -4   4  17       18.97       32.68      1.61 o
  -3   4  17      154.66      150.76      2.49 o
  -2   4  17        0.51        0.65      0.65 o
  -1   4  17        1.11        0.67      0.36 o
   0   4  17        8.51        9.38      0.76 o
   1   4  17       21.45       21.84      0.87 o
   2   4  17       48.28       48.64      1.32 o
   3   4  17      115.74      106.71      2.28 o
   4   4  17        0.66        4.62      0.76 o
   5   4  17        5.52        7.77      0.83 o
   6   4  17        0.36        0.38      0.68 o
   7   4  17        0.38       -0.33      0.83 o
  -8   5  17       12.45       11.99      1.07 o
  -7   5  17        2.45        1.44      1.14 o
  -6   5  17        2.28        2.20      1.21 o
  -5   5  17       68.32       68.93      2.19 o
  -4   5  17       21.09       22.23      1.16 o
  -3   5  17       34.14       34.87      1.86 o
  -2   5  17       37.69       32.54      1.16 o
  -1   5  17       43.65       38.17      1.34 o
   0   5  17        8.47        8.12      0.80 o
   1   5  17       27.09       25.04      1.00 o
   2   5  17       30.52       28.96      1.23 o
   3   5  17        1.08        2.18      0.64 o
   4   5  17        0.50        2.85      0.67 o
   5   5  17       13.00       12.42      0.95 o
   6   5  17        0.06       -0.55      0.76 o
  -7   6  17        5.45        7.82      1.31 o
  -6   6  17        4.94        5.36      1.27 o
  -5   6  17       10.01       11.09      1.36 o
  -4   6  17      233.24      240.76      5.05 o
  -3   6  17       17.71       16.97      1.30 o
  -2   6  17        7.10        6.43      0.92 o
  -1   6  17       10.75       11.04      0.73 o
   0   6  17       16.30       15.68      0.88 o
   1   6  17        0.04        0.94      0.67 o
   2   6  17        0.20       -0.09      0.88 o
   3   6  17        0.01        0.08      0.63 o
   4   6  17        0.01       -0.61      0.65 o
   5   6  17       24.83       25.70      1.23 o
  -6   7  17       14.98       22.33      2.76 o
  -5   7  17        2.73        4.56      1.68 o
  -4   7  17        1.21        0.48      1.32 o
  -3   7  17       16.17       16.38      1.30 o
  -2   7  17       13.06       13.37      0.97 o
  -1   7  17        4.77        6.43      0.83 o
   0   7  17        0.01       -0.71      0.71 o
   1   7  17        3.05        4.23      0.82 o
   2   7  17        0.02       -0.62      0.62 o
   3   7  17        0.06       -0.84      0.84 o
   4   7  17        0.55        0.04      0.84 o
  -4   8  17        0.14       -0.96      1.32 o
  -3   8  17        1.26        3.24      1.44 o
  -2   8  17        3.68        3.24      1.56 o
  -1   8  17        0.07        1.13      0.86 o
   0   8  17        2.94        4.27      0.90 o
   1   8  17        2.99        1.87      0.70 o
   2   8  17        0.88       -0.58      1.04 o
 -10   0  18        2.74        6.50      1.32 o
  -8   0  18       40.93       40.83      1.99 o
  -6   0  18       91.53       89.53      3.06 o
  -4   0  18     1213.84     1134.16     26.08 o
  -2   0  18      352.98      351.68      6.92 o
   0   0  18        6.29        4.22      0.63 o
   2   0  18      132.84      133.21      3.65 o
   4   0  18      210.40      198.26      5.23 o
   6   0  18       50.36       56.10      2.11 o
   8   0  18        0.80        0.50      0.82 o
 -10   1  18        8.13        9.82      0.98 o
  -9   1  18        0.09        0.41      0.67 o
  -8   1  18        3.17        4.52      0.85 o
  -7   1  18       10.41        8.99      0.79 o
  -6   1  18        3.40        3.91      0.94 o
  -5   1  18        9.62        8.11      1.26 o
  -4   1  18       52.96       50.61      2.10 o
  -3   1  18      332.19      322.68      6.65 o
  -2   1  18       15.77       16.87      0.66 o
  -1   1  18       49.00       51.87      1.29 o
   0   1  18        9.97        9.69      0.55 o
   1   1  18        5.62        6.15      0.47 o
   2   1  18       62.83       62.88      1.46 o
   3   1  18        4.21        3.59      0.53 o
   4   1  18       28.94       34.52      1.20 o
   5   1  18        5.48        6.78      0.71 o
   6   1  18        2.60        1.79      0.62 o
   7   1  18        1.46        0.70      0.65 o
   8   1  18        0.21       -0.50      0.65 o
 -10   2  18        2.30        3.77      0.84 o
  -9   2  18        5.45        5.26      0.87 o
  -8   2  18        0.90        0.97      0.64 o
  -7   2  18        3.24        2.50      0.64 o
  -6   2  18       49.02       43.62      1.47 o
  -5   2  18      152.72      144.20      3.00 o
  -4   2  18      127.19      130.78      3.36 o
  -3   2  18      361.07      347.89      7.13 o
  -2   2  18      144.14      152.88      2.64 o
  -1   2  18        1.73        1.34      0.32 o
   0   2  18       14.76       10.54      0.61 o
   1   2  18       20.66       21.60      0.82 o
   2   2  18       21.98       25.55      0.92 o
   3   2  18        1.17        0.60      0.50 o
   4   2  18        3.80        7.11      1.48 o
   5   2  18       22.38       19.79      1.09 o
   6   2  18        0.01       -0.35      0.71 o
   7   2  18        4.22        5.46      0.75 o
  -9   3  18       36.34       45.27      1.69 o
  -8   3  18        4.47        8.51      0.95 o
  -7   3  18        0.43        0.42      0.63 o
  -6   3  18       20.53       18.71      1.03 o
  -5   3  18        9.32        7.38      0.77 o
  -4   3  18       83.25       69.81      1.83 o
  -3   3  18       10.76       14.81      1.31 o
  -2   3  18        1.23        0.38      0.47 o
  -1   3  18       25.72       23.16      0.76 o
   0   3  18       16.11       13.79      0.71 o
   1   3  18        0.43       -0.08      0.49 o
   2   3  18        3.71        3.14      0.60 o
   3   3  18        0.76       -0.60      0.60 o
   4   3  18      113.96      125.85      3.00 o
   5   3  18       48.27       47.40      1.63 o
   6   3  18        0.57        0.05      0.64 o
   7   3  18        0.03       -0.14      0.66 o
  -9   4  18        0.30        0.64      0.83 o
  -8   4  18        1.79        1.27      0.71 o
  -7   4  18        1.24        0.62      1.09 o
  -6   4  18       27.58       29.21      1.46 o
  -5   4  18        8.95        7.55      1.28 o
  -4   4  18      302.28      315.81      5.44 o
  -3   4  18       27.83       28.94      1.23 o
  -2   4  18       69.52       62.08      1.66 o
  -1   4  18       44.64       42.49      1.36 o
   0   4  18        4.86        6.91      0.61 o
   1   4  18        7.39        7.14      0.95 o
   2   4  18        4.41        4.75      0.60 o
   3   4  18        2.39        3.92      0.63 o
   4   4  18      224.96      212.30      4.59 o
   5   4  18       31.76       29.78      1.35 o
   6   4  18        0.00       -0.55      0.68 o
   7   4  18        2.57        1.31      0.72 o
  -8   5  18        0.73        1.05      0.78 o
  -7   5  18        0.06       -0.39      1.77 o
  -6   5  18       26.24       28.62      1.56 o
  -5   5  18        1.70        2.20      0.87 o
  -4   5  18       10.28       10.47      0.84 o
  -3   5  18       17.64       17.32      1.30 o
  -2   5  18       33.77       31.99      1.18 o
  -1   5  18       32.96       27.98      1.16 o
   0   5  18        0.88        1.78      0.57 o
   1   5  18        0.32       -0.47      0.47 o
   2   5  18        0.01       -0.22      0.51 o
   3   5  18        1.24        0.78      0.60 o
   4   5  18       20.47       23.40      1.14 o
   5   5  18       17.16       19.85      1.28 o
   6   5  18       13.82       15.36      1.13 o
  -7   6  18        9.78       16.65      3.30 o
  -6   6  18        0.21        0.12      1.10 o
  -5   6  18        2.37        0.54      1.02 o
  -4   6  18      112.06      123.04      3.53 o
  -3   6  18       13.77       14.68      1.26 o
  -2   6  18        1.98        2.61      0.65 o
  -1   6  18        0.00       -0.50      0.50 o
   0   6  18        0.03       -0.23      0.52 o
   1   6  18        2.82        3.63      0.95 o
   2   6  18        5.05        4.29      0.68 o
   3   6  18        1.37        0.60      0.67 o
   4   6  18        3.08        6.73      0.87 o
   5   6  18        0.11        0.00      0.82 o
  -6   7  18        0.19        0.36      1.68 o
  -4   7  18        0.72        1.92      0.93 o
  -3   7  18       21.56       23.04      1.52 o
  -2   7  18        0.49       -0.40      0.66 o
  -1   7  18        3.22        5.05      0.84 o
   0   7  18        8.31        8.91      0.82 o
   1   7  18        7.34        9.42      0.85 o
   2   7  18       12.66       14.18      0.99 o
   3   7  18        2.68        2.20      0.90 o
   4   7  18        0.01       -1.80      1.80 o
  -3   8  18        0.80        0.36      1.44 o
  -2   8  18        0.01        1.56      1.44 o
  -1   8  18        7.99        8.75      0.98 o
   0   8  18        1.31       -0.02      0.77 o
   1   8  18        0.77        0.65      0.81 o
  -9   0  19        3.57        4.81      1.26 o
  -7   0  19        0.20       -0.53      0.84 o
  -5   0  19       37.87       37.05      1.86 o
  -3   0  19     1385.46     1334.03     30.42 o
  -1   0  19        0.40        0.06      0.54 o
   1   0  19       68.32       64.08      2.12 o
   3   0  19        0.02       -1.02      1.02 o
   5   0  19       28.31       23.62      1.44 o
   7   0  19        5.99        8.46      1.09 o
 -10   1  19        0.10       -0.67      0.76 o
  -9   1  19        2.54        2.04      0.74 o
  -8   1  19       13.66       16.70      1.02 o
  -7   1  19        7.09        4.76      0.73 o
  -6   1  19       29.20       27.61      1.24 o
  -5   1  19       97.10       87.41      2.16 o
  -4   1  19       17.15       13.41      1.60 o
  -3   1  19      285.63      281.65      5.14 o
  -2   1  19        6.88        8.85      0.68 o
  -1   1  19       29.06       26.43      0.92 o
   0   1  19        0.07       -0.15      0.36 o
   1   1  19       36.42       35.78      1.06 o
   2   1  19       22.44       25.14      0.93 o
   3   1  19       13.30       11.23      0.74 o
   4   1  19        4.44        4.86      0.78 o
   5   1  19        9.87        8.68      0.70 o
   6   1  19        1.46        1.82      0.69 o
   7   1  19        2.11        2.71      0.72 o
  -9   2  19        0.23       -0.11      0.71 o
  -8   2  19        3.00        3.44      0.72 o
  -7   2  19       26.41       22.46      1.17 o
  -6   2  19       50.00       48.74      1.59 o
  -5   2  19        8.35        6.72      0.77 o
  -4   2  19       60.29       58.87      2.48 o
  -3   2  19      401.60      408.96      8.36 o
  -2   2  19        0.82        1.25      0.47 o
  -1   2  19        0.38        0.36      0.29 o
   0   2  19        0.00       -0.01      0.37 o
   1   2  19        0.58        0.32      0.40 o
   2   2  19        2.55        2.21      0.47 o
   3   2  19        9.81        8.26      0.69 o
   4   2  19      160.30      156.82      3.54 o
   5   2  19        8.65       10.77      1.00 o
   6   2  19       18.21       20.84      1.11 o
   7   2  19        6.55        6.78      0.81 o
  -9   3  19        8.23       10.95      1.06 o
  -8   3  19        8.68       11.86      1.03 o
  -7   3  19        0.26        0.17      0.68 o
  -6   3  19        0.17       -0.14      0.61 o
  -5   3  19        9.51        9.56      0.86 o
  -4   3  19        0.80        0.14      0.78 o
  -3   3  19       21.49       24.57      2.78 o
  -2   3  19        1.53        1.04      0.59 o
  -1   3  19       21.77       16.78      0.83 o
   0   3  19        2.18        2.85      0.49 o
   1   3  19       33.17       29.72      1.21 o
   2   3  19        9.82        8.86      1.07 o
   3   3  19       21.21       21.24      1.61 o
   4   3  19      127.65      137.70      3.27 o
   5   3  19       25.25       24.89      1.27 o
   6   3  19       12.48       11.70      0.95 o
   7   3  19        0.07       -0.56      0.67 o
  -9   4  19       20.17       24.49      2.64 o
  -8   4  19        4.30        7.98      1.16 o
  -7   4  19       16.53       17.82      1.11 o
  -6   4  19        6.90        6.33      0.91 o
  -5   4  19       13.26       16.32      1.64 o
  -4   4  19       87.87       92.88      3.10 o
  -3   4  19       70.42       75.41      2.13 o
  -2   4  19        2.85        1.48      0.50 o
  -1   4  19       69.66       61.24      1.73 o
   0   4  19       27.36       26.04      0.98 o
   1   4  19        1.60        1.84      0.52 o
   2   4  19        0.05       -0.47      0.47 o
   3   4  19        4.40        3.95      0.74 o
   4   4  19       19.03       26.02      2.70 o
   5   4  19        0.29       -0.19      0.73 o
   6   4  19        0.09       -0.51      0.71 o
  -8   5  19        0.92       -0.08      1.05 o
  -7   5  19        8.46        9.57      1.35 o
  -6   5  19        2.34        4.80      0.96 o
  -5   5  19        0.33        0.28      1.01 o
  -4   5  19       19.71       15.80      1.48 o
  -3   5  19        0.00        1.15      1.14 o
  -2   5  19        1.81        3.96      0.70 o
  -1   5  19       27.24       23.57      1.45 o
   0   5  19        0.52       -0.26      0.53 o
   1   5  19        3.44        3.72      0.61 o
   2   5  19        0.25       -0.76      0.76 o
   3   5  19        4.48        2.50      0.67 o
   4   5  19       10.25       16.50      1.29 o
   5   5  19        3.41        4.26      0.90 o
  -7   6  19        0.00       -0.96      1.44 o
  -6   6  19        8.19        9.90      1.86 o
  -5   6  19        2.91        1.73      1.80 o
  -4   6  19       17.52       20.05      2.28 o
  -3   6  19       17.63       20.53      1.62 o
  -2   6  19       11.76       12.77      0.94 o
  -1   6  19       25.14       21.63      1.10 o
   0   6  19        7.37       10.40      0.80 o
   1   6  19        0.09       -0.63      0.63 o
   2   6  19        0.01       -0.90      0.90 o
   3   6  19        1.58        0.48      0.67 o
   4   6  19        2.22        1.15      0.73 o
  -4   7  19        0.52        0.24      1.32 o
  -3   7  19        1.08        1.75      1.26 o
  -2   7  19       20.24       23.06      1.74 o
  -1   7  19       17.89       18.56      1.18 o
   0   7  19        0.05       -0.61      0.61 o
   1   7  19        0.39        1.11      1.01 o
   2   7  19        4.12        4.66      0.82 o
   3   7  19        0.01       -0.98      0.98 o
  -3   8  19        0.18       -0.48      1.32 o
  -1   8  19        3.23        3.55      0.90 o
   0   8  19        0.01       -0.89      0.89 o
  -8   0  20        0.00       -0.08      0.92 o
  -6   0  20        4.19        2.44      0.95 o
  -4   0  20       75.84       65.32      7.58 o
  -2   0  20      334.95      333.59      8.18 o
   0   0  20        1.68        2.32      0.96 o
   2   0  20      130.50      133.97      3.74 o
   4   0  20       64.54       65.12      2.34 o
   6   0  20        4.33        5.02      0.98 o
  -9   1  20        7.74        6.85      0.93 o
  -8   1  20        0.22        0.56      0.67 o
  -7   1  20        0.07        0.72      0.62 o
  -6   1  20       13.23       12.09      0.92 o
  -5   1  20       80.61       77.01      2.03 o
  -4   1  20        1.03        0.35      0.81 o
  -3   1  20      127.85      131.82      5.53 o
  -2   1  20       15.74       18.51      1.15 o
  -1   1  20       49.08       39.48      1.16 o
   0   1  20        0.66        0.11      0.40 o
   1   1  20        3.06        4.34      0.51 o
   2   1  20        1.61        0.59      0.48 o
   3   1  20        6.72        6.19      0.64 o
   4   1  20       19.97       22.09      1.03 o
   5   1  20       11.85       11.89      0.85 o
   6   1  20        0.67        0.41      0.62 o
   7   1  20        3.51        4.43      0.77 o
  -9   2  20       62.13       74.25      2.20 o
  -8   2  20        1.26        3.25      0.80 o
  -7   2  20        0.81        1.03      0.65 o
  -6   2  20        8.95        9.47      0.87 o
  -5   2  20      171.50      165.07      3.40 o
  -4   2  20      191.17      191.53      3.78 o
  -3   2  20     1217.99     1222.18     23.22 o
  -2   2  20        2.77        4.04      0.70 o
  -1   2  20        0.06        0.31      0.37 o
   0   2  20        0.96       -0.09      0.42 o
   1   2  20       21.09       23.45      0.89 o
   2   2  20        2.95        2.67      0.64 o
   3   2  20        2.09        1.78      0.58 o
   4   2  20        1.34        1.45      0.77 o
   5   2  20        8.75        8.22      1.20 o
   6   2  20        1.63        1.81      0.79 o
   7   2  20        0.15       -0.65      0.65 o
  -9   3  20        5.46        6.97      1.00 o
  -8   3  20        5.29        6.73      0.93 o
  -7   3  20        9.83        7.65      1.31 o
  -6   3  20        5.62        6.07      0.81 o
  -5   3  20       51.35       53.99      1.64 o
  -4   3  20       58.85       61.77      2.13 o
  -3   3  20       55.52       49.97      2.29 o
  -2   3  20       84.38       75.48      4.03 o
  -1   3  20       62.73       55.74      1.47 o
   0   3  20        4.22        3.02      0.49 o
   1   3  20        1.22        1.53      0.57 o
   2   3  20        3.39        3.13      0.70 o
   3   3  20        5.10        4.81      0.77 o
   4   3  20       12.51       14.47      1.71 o
   5   3  20        1.94        3.13      0.79 o
   6   3  20        0.11       -0.47      0.66 o
  -8   4  20        1.62        2.02      0.85 o
  -7   4  20        3.44        2.67      0.81 o
  -6   4  20        2.69        3.04      1.29 o
  -5   4  20        2.33        2.69      1.29 o
  -4   4  20        4.63        6.40      0.99 o
  -3   4  20        7.26       11.40      1.67 o
  -2   4  20       60.96       57.80      1.70 o
  -1   4  20       51.16       42.81      1.47 o
   0   4  20       19.17       17.79      0.87 o
   1   4  20        0.66        0.08      0.50 o
   2   4  20        1.49        1.06      0.65 o
   3   4  20        1.82        2.20      1.43 o
   4   4  20        7.25        9.78      1.02 o
   5   4  20        0.14        0.57      0.78 o
   6   4  20        1.40        2.69      0.80 o
  -7   5  20       10.72       11.83      2.28 o
  -6   5  20        0.18        0.01      0.87 o
  -5   5  20        6.49        7.63      1.06 o
  -4   5  20       41.94       39.65      3.00 o
  -3   5  20      108.17      110.49      3.27 o
  -2   5  20        0.55        0.34      0.83 o
  -1   5  20        9.58        7.35      0.83 o
   0   5  20        8.06        7.86      0.84 o
   1   5  20        1.32        2.33      0.65 o
   2   5  20        0.11       -0.56      0.56 o
   3   5  20        9.23        9.36      0.87 o
   4   5  20       34.22       35.34      1.59 o
   5   5  20        0.75        0.43      0.95 o
  -6   6  20       27.93       29.77      2.12 o
  -5   6  20        3.85        3.36      1.68 o
  -4   6  20        0.40        0.96      1.56 o
  -3   6  20      131.72      149.05      4.18 o
  -2   6  20        2.10        1.44      0.93 o
  -1   6  20       25.48       26.18      1.26 o
   0   6  20       10.40       11.75      1.03 o
   1   6  20        0.47       -0.33      0.66 o
   2   6  20        2.46        1.92      0.80 o
   3   6  20        7.76        8.15      0.91 o
   4   6  20        6.08        5.39      0.94 o
  -4   7  20        0.02       -0.96      1.32 o
  -3   7  20        0.04       -0.11      0.97 o
  -2   7  20        8.11       10.36      1.68 o
  -1   7  20        0.32        1.05      0.79 o
   0   7  20        0.20       -0.58      0.70 o
   1   7  20        0.47        0.03      0.67 o
   2   7  20        1.89        0.66      0.86 o
  -9   0  21       25.17       32.73      2.46 o
  -7   0  21        0.09        0.32      0.98 o
  -5   0  21        0.34       -1.32      1.32 o
  -3   0  21     1626.82     1609.95     53.87 o
  -1   0  21       19.74       18.26      1.14 o
   1   0  21       12.93       14.38      1.06 o
   3   0  21       40.42       45.82      1.93 o
   5   0  21       20.94       20.84      1.44 o
   7   0  21        0.88       -0.24      1.08 o
  -9   1  21       15.35       20.79      1.28 o
  -8   1  21       28.76       33.87      1.48 o
  -7   1  21        3.18        3.82      0.80 o
  -6   1  21       39.15       33.06      1.38 o
  -5   1  21        0.04       -0.12      0.62 o
  -4   1  21      243.52      235.75      5.28 o
  -3   1  21      213.16      199.65      5.73 o
  -2   1  21       81.36       73.56      1.76 o
  -1   1  21       37.44       33.32      1.09 o
   0   1  21      106.66       90.55      1.94 o
   1   1  21       18.90       17.82      0.85 o
   2   1  21       15.47       17.97      0.88 o
   3   1  21        0.62       -0.30      0.53 o
   4   1  21        0.44       -0.60      0.60 o
   5   1  21        4.37        3.63      0.76 o
   6   1  21        0.74        0.99      0.69 o
   7   1  21        6.14        6.65      0.88 o
  -9   2  21        3.21        4.47      0.92 o
  -8   2  21       58.87       67.63      2.08 o
  -7   2  21        5.06        7.05      0.89 o
  -6   2  21        1.26        0.97      0.73 o
  -5   2  21       54.85       50.16      1.63 o
  -4   2  21       14.24       12.44      1.17 o
  -3   2  21       18.07       22.33      2.76 o
  -2   2  21       36.43       36.66      3.11 o
  -1   2  21       16.01       15.16      0.99 o
   0   2  21        3.85        4.48      0.55 o
   1   2  21        1.80        2.58      0.53 o
   2   2  21        0.05       -0.46      0.46 o
   3   2  21        4.57        1.12      0.72 o
   4   2  21       11.04       11.61      1.07 o
   5   2  21       13.11       13.91      1.03 o
   6   2  21        1.69        1.56      1.10 o
  -9   3  21        0.17       -0.43      0.77 o
  -8   3  21       10.46       12.18      1.11 o
  -7   3  21        1.80        0.68      0.95 o
  -6   3  21        1.24        1.58      0.73 o
  -5   3  21        1.97        3.39      1.01 o
  -4   3  21        6.99        5.07      1.52 o
  -3   3  21      168.83      172.92      5.08 o
  -2   3  21        0.60        0.61      0.50 o
  -1   3  21      140.57      130.38      3.08 o
   0   3  21        4.18        3.87      0.57 o
   1   3  21        7.82        9.37      0.82 o
   2   3  21        0.04       -0.40      0.56 o
   3   3  21       15.80       17.31      1.09 o
   4   3  21       25.86       26.39      1.36 o
   5   3  21        6.39        5.28      0.88 o
   6   3  21        0.59       -0.68      0.68 o
  -8   4  21        0.11       -0.07      0.78 o
  -7   4  21        6.18        8.65      1.62 o
  -6   4  21       12.57       12.93      2.02 o
  -5   4  21        6.32        8.87      1.95 o
  -4   4  21        0.70       -0.78      1.10 o
  -3   4  21      146.94      150.21      3.42 o
  -2   4  21       23.51       24.02      2.16 o
  -1   4  21       19.49       17.23      1.31 o
   0   4  21        0.33        1.02      0.66 o
   1   4  21        0.41       -0.28      0.63 o
   2   4  21        7.48        6.47      0.85 o
   3   4  21        5.92        8.16      2.12 o
   4   4  21        0.13        0.13      0.77 o
   5   4  21       17.84       19.43      1.26 o
  -7   5  21        0.42       -0.98      1.41 o
  -6   5  21        6.61        7.11      1.10 o
  -5   5  21       14.95       17.41      2.40 o
  -4   5  21       12.50       11.52      1.92 o
  -3   5  21       15.21       19.59      2.10 o
  -2   5  21        3.62        5.14      1.01 o
  -1   5  21       10.78        6.00      0.88 o
   0   5  21       11.13       10.79      0.90 o
   1   5  21        1.07        0.18      0.65 o
   2   5  21        0.07       -0.59      0.59 o
   3   5  21        5.15        5.50      1.01 o
   4   5  21        6.37        6.44      0.99 o
   5   5  21        5.87        5.81      1.01 o
  -6   6  21        0.00       -1.56      1.56 o
  -5   6  21        1.67        0.12      1.56 o
  -4   6  21        0.02       -0.84      1.44 o
  -3   6  21        0.02        1.20      1.32 o
  -2   6  21        2.91        2.48      0.95 o
  -1   6  21       11.78       10.65      1.01 o
   0   6  21        1.42        2.51      0.77 o
   1   6  21        0.40       -0.67      0.67 o
   2   6  21        0.90       -0.30      0.76 o
   3   6  21        3.31        3.76      0.97 o
  -4   7  21        4.29        4.08      1.68 o
  -3   7  21        9.51        9.01      1.31 o
  -2   7  21        5.21        7.53      1.26 o
  -1   7  21        0.37        1.43      0.85 o
   0   7  21        1.63        1.66      0.81 o
   1   7  21        7.81       10.81      1.10 o
   2   7  21        6.74        9.18      1.98 o
  -8   0  22       20.81       20.65      1.84 o
  -6   0  22       28.71       27.28      1.81 o
  -4   0  22       63.59       61.93      3.85 o
  -2   0  22      302.35      304.68      7.61 o
   0   0  22       49.57       43.44      1.78 o
   2   0  22        2.04        0.66      0.68 o
   4   0  22       12.71       14.31      1.24 o
   6   0  22        9.27       12.04      1.26 o
  -9   1  22        0.40        0.45      0.81 o
  -8   1  22        0.82        0.86      0.77 o
  -7   1  22        0.00        0.02      0.68 o
  -6   1  22       18.60       17.68      1.10 o
  -5   1  22       20.73       20.76      1.18 o
  -4   1  22      112.97      109.14      3.79 o
  -3   1  22       15.63       15.63      1.57 o
  -2   1  22       60.79       58.76      1.86 o
  -1   1  22      111.60      111.53      2.33 o
   0   1  22       20.25       20.83      0.91 o
   1   1  22       27.86       24.49      0.97 o
   2   1  22       27.69       30.06      1.10 o
   3   1  22        0.03       -0.50      0.50 o
   4   1  22       13.86       13.28      0.89 o
   5   1  22        0.11        0.08      0.69 o
   6   1  22        1.78        0.97      0.72 o
  -9   2  22        1.09        0.99      0.87 o
  -8   2  22       17.22       24.75      1.40 o
  -7   2  22        0.94        1.76      0.75 o
  -6   2  22        0.17       -0.16      0.65 o
  -5   2  22       24.51       22.76      1.46 o
  -4   2  22        0.71       -0.50      1.14 o
  -3   2  22       69.94       65.59      2.72 o
  -2   2  22       68.91       70.10      6.18 o
  -1   2  22        2.18        1.52      0.48 o
   0   2  22        2.07        2.18      0.53 o
   1   2  22        5.68        5.67      0.62 o
   2   2  22        8.93        9.35      0.73 o
   3   2  22        7.08        9.44      0.87 o
   4   2  22        0.00        0.13      0.70 o
   5   2  22       20.85       24.03      1.39 o
   6   2  22        9.99       11.08      1.02 o
  -8   3  22       10.51       13.76      1.17 o
  -7   3  22        1.75        1.86      1.00 o
  -6   3  22        0.00        0.09      0.81 o
  -5   3  22       13.47       14.50      1.25 o
  -4   3  22       13.74       10.14      1.40 o
  -3   3  22        1.22        2.16      1.18 o
  -2   3  22       34.55       29.54      1.74 o
  -1   3  22        0.36        0.59      0.62 o
   0   3  22       27.20       25.33      1.61 o
   1   3  22        1.77        2.55      0.67 o
   2   3  22        0.27       -0.62      0.62 o
   3   3  22        7.32        6.39      0.87 o
   4   3  22       12.45       13.12      1.05 o
   5   3  22        0.06        0.34      0.80 o
   6   3  22        3.43        2.70      0.82 o
  -8   4  22       47.67       56.53      2.39 o
  -7   4  22        3.75        6.01      1.98 o
  -6   4  22        3.11        2.98      1.00 o
  -5   4  22        0.50       -0.57      1.98 o
  -4   4  22        4.89        4.14      1.27 o
  -3   4  22        1.26        3.10      1.24 o
  -2   4  22       97.37      103.38      4.93 o
  -1   4  22        0.00       -0.60      0.76 o
   0   4  22      118.54      107.45      3.39 o
   1   4  22        1.64        1.32      0.70 o
   2   4  22        0.08       -0.79      0.79 o
   3   4  22        0.00       -0.67      0.67 o
   4   4  22        3.93        1.14      1.06 o
   5   4  22        0.96        0.70      0.83 o
  -7   5  22        0.02       -1.16      1.55 o
  -6   5  22        0.18        1.55      1.23 o
  -5   5  22        0.96        1.80      1.68 o
  -4   5  22        7.15        5.28      1.68 o
  -3   5  22       14.06       16.57      2.16 o
  -2   5  22        2.87        4.78      1.44 o
  -1   5  22        1.66        0.33      0.66 o
   0   5  22        3.21        2.80      1.08 o
   1   5  22        2.39        2.13      0.79 o
   2   5  22        5.29        5.63      0.91 o
   3   5  22        0.00       -0.59      0.82 o
   4   5  22        0.01       -0.03      0.82 o
  -5   6  22        0.06        0.00      1.56 o
  -4   6  22        7.12        7.80      1.92 o
  -3   6  22       14.46       17.77      2.28 o
  -2   6  22        8.14        7.42      1.18 o
  -1   6  22        4.65        5.19      0.87 o
   0   6  22        1.81        3.53      0.81 o
   1   6  22        0.07       -0.64      0.64 o
   2   6  22        3.04        3.11      0.88 o
   3   6  22        1.50        1.27      0.95 o
  -3   7  22       33.20       36.99      3.00 o
  -2   7  22        0.09       -0.05      1.06 o
  -1   7  22        0.79        2.92      1.14 o
   0   7  22        1.13        0.80      0.80 o
   1   7  22        0.11       -0.30      0.76 o
  -9   0  23        8.26       14.66      2.04 o
  -7   0  23       17.04       22.86      1.84 o
  -5   0  23        6.89        3.48      2.04 o
  -3   0  23       60.32       58.91      3.61 o
  -1   0  23       26.65       26.86      1.47 o
   1   0  23        9.82        8.49      1.01 o
   3   0  23        0.99        1.32      0.84 o
   5   0  23        0.98       -0.86      0.86 o
  -9   1  23        9.40       12.87      1.20 o
  -8   1  23        3.53        5.95      1.02 o
  -7   1  23        2.77        2.36      0.80 o
  -6   1  23        3.82        3.23      0.79 o
  -5   1  23        6.94        7.40      1.29 o
  -4   1  23       22.61       21.46      1.87 o
  -3   1  23       63.39       61.31      2.95 o
  -2   1  23      234.48      229.86      6.28 o
  -1   1  23        3.17        3.14      0.60 o
   0   1  23       12.88       11.52      0.76 o
   1   1  23        1.85        2.03      0.56 o
   2   1  23        0.54        0.46      0.53 o
   3   1  23        2.13        2.24      0.62 o
   4   1  23        0.11       -0.74      0.74 o
   5   1  23        0.24        0.04      0.67 o
   6   1  23        0.03       -0.71      0.71 o
  -8   2  23        5.99        7.44      1.06 o
  -7   2  23        3.34        6.30      0.95 o
  -6   2  23        6.40        8.41      1.20 o
  -5   2  23        1.55        0.91      1.32 o
  -4   2  23        8.35       10.41      1.40 o
  -3   2  23       61.09       56.48      2.50 o
  -2   2  23        1.37        3.54      1.10 o
  -1   2  23        6.05        3.70      0.54 o
   0   2  23      116.24      109.54      2.36 o
   1   2  23        3.03        4.28      0.61 o
   2   2  23        3.58        2.81      0.69 o
   3   2  23       27.39       30.25      1.36 o
   4   2  23        6.10        7.30      1.66 o
   5   2  23       22.76       24.62      1.31 o
   6   2  23        2.88        3.81      0.88 o
  -8   3  23        9.23        8.72      1.31 o
  -7   3  23        8.32        8.97      1.24 o
  -6   3  23       30.67       27.58      1.70 o
  -5   3  23        1.29        1.04      1.23 o
  -4   3  23       13.65       12.43      1.57 o
  -3   3  23       34.25       34.28      1.98 o
  -2   3  23        0.15        0.62      1.08 o
  -1   3  23       10.58       12.57      0.92 o
   0   3  23        1.42        2.50      0.72 o
   1   3  23       10.72       11.38      0.93 o
   2   3  23        0.60        0.59      0.64 o
   3   3  23        3.08        1.66      0.76 o
   4   3  23        0.11       -0.03      0.71 o
   5   3  23        2.56        3.07      0.82 o
  -7   4  23        1.30        1.54      1.08 o
  -6   4  23        3.09        4.33      1.59 o
  -5   4  23       28.69       36.34      2.82 o
  -4   4  23        0.33       -1.04      1.04 o
  -3   4  23       20.40       22.21      2.40 o
  -2   4  23       58.84       60.22      3.49 o
  -1   4  23        0.59       -0.36      0.80 o
   0   4  23        0.00        1.60      0.92 o
   1   4  23        0.81        0.41      0.98 o
   2   4  23        1.27        0.77      0.72 o
   3   4  23        1.46        1.14      1.09 o
   4   4  23        2.51        1.55      0.90 o
   5   4  23        8.12        9.00      2.52 o
  -6   5  23       13.32       14.76      2.52 o
  -5   5  23        0.48       -0.12      1.68 o
  -4   5  23        7.43       11.52      2.04 o
  -3   5  23        9.84       12.36      1.92 o
  -2   5  23       18.83       18.65      1.48 o
  -1   5  23        9.93       11.28      1.92 o
   0   5  23        1.02        0.97      0.97 o
   1   5  23        1.18        0.02      0.86 o
   2   5  23        0.60        0.44      0.77 o
   3   5  23        3.05        1.96      0.95 o
   4   5  23        0.00       -0.22      0.78 o
  -5   6  23        8.19       11.52      2.16 o
  -4   6  23        0.12        0.96      1.56 o
  -3   6  23        1.26        0.36      1.44 o
  -2   6  23       17.53       20.18      1.59 o
  -1   6  23        0.15       -0.06      0.93 o
   0   6  23       12.46       11.91      1.10 o
   1   6  23        0.04       -0.19      0.76 o
   2   6  23        5.40        7.56      1.10 o
  -2   7  23       10.83       11.40      2.04 o
  -1   7  23        1.06        2.73      1.18 o
  -8   0  24       30.26       37.16      2.88 o
  -6   0  24        2.27        1.32      2.04 o
  -4   0  24       94.39       89.54      4.93 o
  -2   0  24      113.40      131.99      5.78 o
   0   0  24      110.26       99.27      3.11 o
   2   0  24       11.91       10.64      1.09 o
   4   0  24       13.72       13.38      1.30 o
  -8   1  24       18.32       23.04      1.44 o
  -7   1  24        4.64        5.29      0.94 o
  -6   1  24        0.52       -0.58      0.84 o
  -5   1  24        1.13        0.96      1.27 o
  -4   1  24        9.36       10.89      1.92 o
  -3   1  24       22.46       24.43      2.64 o
  -2   1  24      159.85      159.88      4.78 o
  -1   1  24        4.97        5.38      0.67 o
   0   1  24        5.63        7.23      0.69 o
   1   1  24        0.27        0.57      0.58 o
   2   1  24        7.53        6.70      0.68 o
   3   1  24        4.32        3.58      0.83 o
   4   1  24        0.21       -0.71      0.82 o
   5   1  24        9.42       10.58      1.02 o
  -8   2  24        3.54        4.03      1.20 o
  -7   2  24       85.58      103.34      3.20 o
  -6   2  24        0.03        0.30      1.01 o
  -5   2  24       44.50       42.40      2.51 o
  -4   2  24        0.00       -1.06      1.06 o
  -3   2  24        7.88        6.61      1.80 o
  -2   2  24       18.72       17.82      1.50 o
  -1   2  24        0.05       -0.60      0.60 o
   0   2  24        6.92        9.99      0.76 o
   1   2  24       18.31       16.77      0.92 o
   2   2  24        0.27       -0.62      0.62 o
   3   2  24        2.03        4.29      0.75 o
   4   2  24        3.68        3.64      1.69 o
   5   2  24        0.00        0.21      0.81 o
  -8   3  24        4.93        5.46      1.25 o
  -7   3  24        4.13        1.89      1.11 o
  -6   3  24        1.09        0.02      1.38 o
  -5   3  24       28.28       30.84      2.25 o
  -4   3  24       43.85       52.83      2.76 o
  -3   3  24        3.67        4.00      1.80 o
  -2   3  24       18.09       16.97      1.44 o
  -1   3  24       14.01       11.66      0.97 o
   0   3  24       43.85       39.60      1.53 o
   1   3  24        6.48        9.30      1.51 o
   2   3  24        0.86        1.21      0.68 o
   3   3  24        1.84        3.51      0.81 o
   4   3  24        4.05        5.40      0.93 o
   5   3  24        6.97        6.73      1.50 o
  -7   4  24        8.26       11.02      1.81 o
  -6   4  24        4.30        4.51      1.80 o
  -5   4  24        5.96        9.43      1.57 o
  -4   4  24       20.40       22.46      1.84 o
  -3   4  24       14.67       13.08      2.04 o
  -2   4  24        0.53        3.72      1.56 o
  -1   4  24        8.97        8.65      1.12 o
   0   4  24        8.23        5.74      1.09 o
   1   4  24        2.29        2.95      0.81 o
   2   4  24        1.62        1.03      0.76 o
   3   4  24        3.95        5.20      0.90 o
   4   4  24        0.00       -0.97      0.97 o
  -6   5  24        1.35       -1.32      1.92 o
  -5   5  24       25.31       32.18      3.12 o
  -4   5  24        0.47       -1.20      1.56 o
  -3   5  24        0.00        0.48      1.56 o
  -2   5  24       14.06       15.33      1.40 o
  -1   5  24        1.29        2.88      1.68 o
   0   5  24        1.65        2.58      1.04 o
   1   5  24        5.70        7.30      1.80 o
   2   5  24        0.42       -0.58      1.02 o
   3   5  24        1.42        1.34      1.10 o
  -4   6  24        0.14       -1.44      1.44 o
  -3   6  24        1.56        0.48      1.56 o
  -2   6  24       33.65       34.28      2.34 o
  -1   6  24        0.04       -0.43      2.04 o
   0   6  24        0.07        0.22      1.04 o
   1   6  24        0.31       -1.78      2.16 o
  -7   0  25      127.61      167.37      7.95 o
  -5   0  25       20.54       22.57      2.76 o
  -3   0  25      111.89      100.18      5.06 o
  -1   0  25       32.02       31.65      1.69 o
   1   0  25       77.62       70.49      2.55 o
   3   0  25        0.19       -0.37      0.84 o
   5   0  25        0.06       -0.93      0.95 o
  -8   1  25        0.69        0.00      1.11 o
  -7   1  25       48.06       52.38      2.37 o
  -6   1  25        6.74        5.25      1.57 o
  -5   1  25        1.62       -1.27      1.27 o
  -4   1  25        1.80       -1.26      1.26 o
  -3   1  25        8.70        6.72      1.68 o
  -2   1  25        0.04        2.01      1.01 o
  -1   1  25        3.04        3.15      0.64 o
   0   1  25        7.83        5.52      0.66 o
   1   1  25        0.79        0.70      0.57 o
   2   1  25        0.12        0.25      0.55 o
   3   1  25       10.82       12.97      0.91 o
   4   1  25        6.49        7.97      0.94 o
   5   1  25       19.06       19.41      1.25 o
  -8   2  25        0.63        1.86      1.16 o
  -7   2  25       10.36       14.65      1.90 o
  -6   2  25        0.00       -0.63      1.31 o
  -5   2  25        1.90       -0.78      1.31 o
  -4   2  25        0.04       -0.72      1.21 o
  -3   2  25        0.36       -0.96      1.38 o
  -2   2  25       12.05       12.85      1.35 o
  -1   2  25        2.49        2.45      0.71 o
   0   2  25       26.68       21.87      1.06 o
   1   2  25        5.59        6.73      0.73 o
   2   2  25        9.51        8.11      0.93 o
   3   2  25        0.02       -0.71      0.71 o
   4   2  25        0.86        0.91      0.86 o
   5   2  25        0.23       -0.10      0.81 o
  -7   3  25       20.15       25.65      3.06 o
  -6   3  25        5.37        6.70      1.74 o
  -5   3  25        7.47        9.06      1.80 o
  -4   3  25       13.08       12.99      1.61 o
  -3   3  25        5.01        4.04      1.30 o
  -2   3  25       16.63       15.44      1.98 o
  -1   3  25        4.71        5.42      1.01 o
   0   3  25       20.26       24.10      2.46 o
   1   3  25        8.60        7.97      0.91 o
   2   3  25        0.19       -0.18      0.70 o
   3   3  25        0.02       -0.72      0.72 o
   4   3  25        1.54        0.17      0.82 o
  -6   4  25        0.02       -1.15      1.31 o
  -5   4  25        4.58        4.63      1.47 o
  -4   4  25        1.04        0.24      1.68 o
  -3   4  25        2.67        2.28      1.68 o
  -2   4  25       19.65       18.85      2.28 o
  -1   4  25        1.50        0.24      1.32 o
   0   4  25       12.46       13.59      1.38 o
   1   4  25       10.96       10.95      1.30 o
   2   4  25        0.90        0.10      0.80 o
   3   4  25        0.14       -0.71      0.76 o
  -5   5  25        1.97        3.72      1.92 o
  -4   5  25        1.61        1.68      1.68 o
  -3   5  25       12.15        9.84      1.92 o
  -2   5  25        5.16        6.29      1.15 o
  -1   5  25        6.12        5.64      1.92 o
   0   5  25        6.78        6.93      1.38 o
   1   5  25        2.10        3.39      1.12 o
   2   5  25        0.23       -1.04      1.04 o
  -3   6  25        5.37        3.84      1.80 o
  -2   6  25       13.64       18.60      2.52 o
  -1   6  25       10.00       13.33      1.74 o
   0   6  25        0.00       -1.44      1.44 o
  -8   0  26       13.53        9.12      2.88 o
  -6   0  26       19.08       22.69      3.12 o
  -4   0  26        8.21        5.88      1.92 o
  -2   0  26      123.07      115.02      5.30 o
   0   0  26       31.02       26.53      1.57 o
   2   0  26        1.25        0.89      0.84 o
   4   0  26        1.37        1.20      1.04 o
  -7   1  26        3.00        1.52      1.57 o
  -6   1  26        0.22       -1.14      1.53 o
  -5   1  26        5.93        6.24      1.57 o
  -4   1  26        1.70       -1.31      1.31 o
  -3   1  26       18.22       20.23      1.82 o
  -2   1  26       55.78       60.16      2.55 o
  -1   1  26       40.90       44.93      1.61 o
   0   1  26        2.20        2.04      0.69 o
   1   1  26        5.19        5.05      0.72 o
   2   1  26        0.11       -0.24      0.55 o
   3   1  26        0.27        0.29      0.75 o
   4   1  26        0.03       -0.78      0.78 o
  -7   2  26       26.12       31.81      2.54 o
  -6   2  26        1.45       -0.46      1.47 o
  -5   2  26        9.69        5.59      1.92 o
  -4   2  26       16.62       15.01      1.69 o
  -3   2  26        1.07       -0.46      1.18 o
  -2   2  26        2.73        3.12      1.10 o
  -1   2  26        0.43        1.00      0.71 o
   0   2  26        0.54        0.90      0.60 o
   1   2  26       27.43       26.04      1.38 o
   2   2  26        1.10        0.45      0.71 o
   3   2  26        0.00       -0.72      0.72 o
   4   2  26        6.23        8.36      1.56 o
  -7   3  26       12.47       14.53      2.04 o
  -6   3  26        0.03       -1.18      1.74 o
  -5   3  26        0.02       -1.98      1.98 o
  -4   3  26        3.66        2.81      1.38 o
  -3   3  26        0.92       -0.48      1.50 o
  -2   3  26        0.08        0.22      1.20 o
  -1   3  26       10.71        9.36      1.80 o
   0   3  26        3.47        5.16      1.09 o
   1   3  26        2.83        1.00      0.75 o
   2   3  26        0.53       -0.01      0.68 o
   3   3  26        3.97        4.45      0.89 o
   4   3  26        5.86        6.60      2.40 o
  -6   4  26        0.28       -1.03      2.94 o
  -5   4  26        5.48        6.56      1.65 o
  -4   4  26        9.36       14.88      2.40 o
  -3   4  26        0.53       -0.84      1.56 o
  -2   4  26        2.97        3.60      1.56 o
  -1   4  26        4.77        5.52      1.80 o
   0   4  26        4.63        5.07      1.18 o
   1   4  26        0.00        1.08      1.04 o
   2   4  26        0.77       -0.07      0.83 o
   3   4  26        2.88        4.78      1.39 o
  -4   5  26        8.70       11.04      2.16 o
  -3   5  26        0.11       -0.12      1.56 o
  -2   5  26        0.15        0.72      1.44 o
  -1   5  26        3.95        4.68      2.04 o
   0   5  26        3.15        3.89      1.18 o
   1   5  26        9.47       10.10      1.38 o
  -7   0  27       16.10       24.13      3.24 o
  -5   0  27        0.66       -2.04      2.04 o
  -3   0  27      118.84      119.44      5.78 o
  -1   0  27        3.79        6.24      1.68 o
   1   0  27        6.82        3.91      1.02 o
   3   0  27        5.21        6.88      1.18 o
  -7   1  27        0.24       -1.18      1.69 o
  -6   1  27       42.20       48.60      3.01 o
  -5   1  27        0.41       -1.35      1.35 o
  -4   1  27        8.13        9.17      1.57 o
  -3   1  27        1.78       -1.26      1.26 o
  -2   1  27       43.57       46.13      2.29 o
  -1   1  27       21.94       26.34      1.74 o
   0   1  27        1.69        2.41      0.63 o
   1   1  27        1.68        1.91      0.64 o
   2   1  27        0.56        0.53      0.62 o
   3   1  27        0.08       -0.02      0.75 o
   4   1  27        5.99        7.35      1.25 o
  -7   2  27        4.53        7.39      1.99 o
  -6   2  27       17.28       22.67      2.29 o
  -5   2  27        1.63       -1.46      1.50 o
  -4   2  27       24.06       26.63      2.10 o
  -3   2  27        0.03       -1.56      1.56 o
  -2   2  27       19.22       18.70      1.61 o
  -1   2  27        9.94       12.63      1.27 o
   0   2  27        3.07        5.27      0.85 o
   1   2  27        0.57        2.25      0.76 o
   2   2  27        0.15       -0.19      0.75 o
   3   2  27        0.16       -0.76      0.76 o
  -6   3  27        0.24       -1.43      1.43 o
  -5   3  27        0.18       -0.47      1.33 o
  -4   3  27        3.04        1.39      1.98 o
  -3   3  27       11.39        9.43      1.38 o
  -2   3  27        0.30       -0.48      1.32 o
  -1   3  27        2.63        3.96      1.68 o
   0   3  27        0.00       -0.38      1.20 o
   1   3  27        0.60        0.36      0.77 o
   2   3  27        0.72        1.08      0.81 o
   3   3  27        0.79        0.74      0.88 o
  -5   4  27        8.89        9.72      2.16 o
  -4   4  27        8.12        9.72      2.16 o
  -3   4  27        3.26        3.36      1.80 o
  -2   4  27        1.56        2.16      1.68 o
  -1   4  27        2.10        2.88      1.56 o
   0   4  27        0.15        0.20      1.04 o
   1   4  27       11.69        9.47      1.38 o
   2   4  27        0.09       -0.22      1.31 o
  -3   5  27        1.05        0.00      1.68 o
  -2   5  27        1.01        3.24      1.80 o
  -1   5  27        0.00        0.84      1.92 o
   0   5  27        0.00        0.72      1.92 o
  -6   0  28        0.94        2.64      2.64 o
  -4   0  28        5.11        5.28      2.28 o
  -2   0  28       19.58       17.53      2.16 o
   0   0  28        7.46       13.09      2.40 o
   2   0  28        1.07        0.20      1.14 o
  -6   1  28       38.98       40.73      2.72 o
  -5   1  28        1.12       -1.80      1.80 o
  -4   1  28        0.01       -1.44      1.44 o
  -3   1  28        2.89        0.94      1.23 o
  -2   1  28        3.20        3.39      1.14 o
  -1   1  28       31.64       39.36      2.10 o
   0   1  28        4.98        5.63      0.74 o
   1   1  28        0.96        0.39      0.65 o
   2   1  28        0.66       -0.38      0.64 o
   3   1  28        3.03        2.86      0.89 o
  -6   2  28        1.81       -0.66      1.74 o
  -5   2  28        1.26       -1.43      1.43 o
  -4   2  28        0.50       -1.30      1.30 o
  -3   2  28       10.77       12.39      1.52 o
  -2   2  28        8.36        7.81      1.27 o
  -1   2  28        0.01        0.06      0.93 o
   0   2  28        1.50        1.37      1.01 o
   1   2  28        8.11        8.13      1.03 o
   2   2  28        3.87        3.33      0.87 o
   3   2  28        2.34        1.17      0.87 o
  -5   3  28        0.03       -1.38      1.38 o
  -4   3  28       10.72       16.91      1.86 o
  -3   3  28        0.64       -1.72      2.04 o
  -2   3  28        0.02       -1.32      1.32 o
  -1   3  28        5.01        7.68      1.92 o
   0   3  28        0.19       -0.92      0.92 o
   1   3  28        9.48       12.86      2.70 o
   2   3  28        0.97       -0.23      0.83 o
  -4   4  28       37.16       49.24      3.48 o
  -3   4  28        5.95        6.36      2.04 o
  -2   4  28        0.08        0.48      1.68 o
  -1   4  28        0.69        0.84      1.80 o
   0   4  28        0.00        0.48      1.92 o
   1   4  28        0.01       -1.04      1.04 o
  -5   0  29        0.05       -2.16      2.16 o
  -3   0  29        9.11       12.12      2.28 o
  -1   0  29       51.93       51.55      3.36 o
   1   0  29        1.07       -0.03      0.92 o
  -6   1  29       17.56       16.81      2.25 o
  -5   1  29        1.06       -0.96      1.53 o
  -4   1  29        3.56        3.14      1.48 o
  -3   1  29        8.04        6.58      1.48 o
  -2   1  29        1.04        1.14      1.10 o
  -1   1  29        1.39        6.21      1.20 o
   0   1  29        0.82        1.68      0.81 o
   1   1  29        1.40        1.62      0.72 o
   2   1  29        1.26        1.09      0.82 o
  -5   2  29        0.76       -1.02      1.53 o
  -4   2  29        2.72        0.92      1.43 o
  -3   2  29        0.84       -0.48      1.19 o
  -2   2  29        0.00        0.52      1.06 o
  -1   2  29        5.17        7.45      1.23 o
   0   2  29        0.34       -0.27      0.91 o
   1   2  29        6.30        6.72      0.99 o
   2   2  29        0.17       -0.80      0.80 o
  -4   3  29        3.77        2.37      1.80 o
  -3   3  29        0.08       -1.44      1.68 o
  -2   3  29        5.56        7.68      1.80 o
  -1   3  29        5.63        6.72      1.80 o
   0   3  29        2.91        3.96      2.04 o
   1   3  29        0.00        0.09      1.15 o
  -3   4  29        2.11        1.80      1.80 o
  -2   4  29        3.25        3.24      1.92 o
  -1   4  29        0.15        0.48      1.68 o
  -4   0  30        3.17       -0.60      2.04 o
  -2   0  30        6.36        9.72      2.04 o
   0   0  30        1.50        2.40      1.56 o
  -5   1  30        4.22        1.53      1.57 o
  -4   1  30        3.69        0.89      1.47 o
  -3   1  30        8.45        9.87      1.50 o
  -2   1  30       13.09       16.24      1.57 o
  -1   1  30        1.51        1.83      1.06 o
   0   1  30        0.76        1.93      1.09 o
   1   1  30        1.53        2.26      0.77 o
  -4   2  30        0.98       -0.89      1.40 o
  -3   2  30        6.94       10.14      1.52 o
  -2   2  30        0.01       -1.06      1.06 o
  -1   2  30        5.83        5.28      1.80 o
   0   2  30        0.03        0.96      1.68 o
   1   2  30        1.91        2.80      1.21 o
  -3   3  30        5.17        7.92      1.92 o
  -2   3  30        0.20        0.12      1.56 o
  -1   3  30        4.65        6.72      1.92 o
  -3   0  31       12.63       19.20      2.52 o
  -1   0  31        3.04        6.84      1.92 o
  -4   1  31        0.27       -1.40      1.40 o
  -3   1  31        0.76        1.74      1.27 o
  -2   1  31       10.99       12.15      1.53 o
  -1   1  31       12.02       15.74      1.57 o
   0   1  31        5.78       10.36      2.40 o
  -3   2  31        6.71       11.18      1.61 o
  -2   2  31        0.00       -0.18      1.10 o
  -1   2  31        0.36       -0.48      1.56 o
 
